# Supplementary material for: A functionally divergent intrinsically disordered region underlying the conservation of stochastic signaling
Source: PLoS Genet. 2021 Sep 10;17(9):e1009629. doi: 10.1371/journal.pgen.1009629 (PMC8457507; doi:10.1371/journal.pgen.1009629)
Supplement: S1 Data — (XLSX) [file pgen.1009629.s017.xlsx]

## Sheet: Fig2A
	No Stress mean
Sc	-0.0112753	-0.0142547	-0.00971211	-0.0143707	-0.0101684	-0.0134348	-0.0128991	-0.0132749	-0.00937396	-0.01465	-0.0169295	-0.0144409	-0.0176822	-0.0107286	-0.0190595	-0.0204186	-0.011805	-0.00777898	-0.0147303	-0.0154776	-0.0131526	-0.00884424	-0.0123264	-0.0180218	-0.0132349	-0.0109751	-0.0122709	-0.00655181	-0.0120295	-0.00680781	-0.00730981	-0.0125171	-0.0126975	-0.0158904	-0.0115275	-0.00523698	-0.00936602	-0.0117933	-0.0105193	-0.0146247	-0.00878341	-0.0113282	-0.0086488	-0.00956792	-0.00802529	-0.0082627	-0.00962311	-0.0066361	-0.010336
Zr	-0.00457834	-0.00215333	-0.0023566	-0.00255384	-0.00359375	-0.000657972	-0.00183565	-0.00217819	-0.00376421	-0.00262901	-0.00229104	0.00074503	-0.00220958	-0.000895174	-0.00240726	-0.000665041	-0.00168721	0.000135135	-0.00243306	-0.00104212	-0.00655028	-0.000672606	0.000346947	-0.00134502	-0.00126916	-0.00184946	-0.000987603	-0.0020567	-0.000664446	-0.000106441	-0.00185071	-0.00141808	0.000275561	-0.000356532	-0.00209926	0.00207909	-0.00161242	0.00184331	-0.000787777	0.00143456	-0.00478929	-0.00112167	-0.00213383	0.000260273	-0.00144643	-0.00112913	0.00134813	-0.00112758	-0.00119666
Kl	0.00490962	0.00410257	0.00306818	0.00368742	0.00261212	0.00226011	0.00418036	-8.03098e-05	-0.000411203	0.00116053	0.00574893	0.00641878	0.0030286	0.00332975	0.00103573	-0.00144444	0.00164358	0.000776963	-0.00109392	-0.00144318	0.00390456	0.00672554	0.0036484	0.00142687	0.00357217	0.00236618	0.00342477	0.000817257	0.00205546	-0.000358024	0.00526656	0.00261187	0.00502257	0.00273496	0.00331518	0.00475877	0.00360603	0.00307687	0.000732461	0.00281961	0.00489024	0.00432134	0.00575025	0.0066774	0.00545241	0.00211414	0.00520479	0.00596922	0.0025712
Ca	-0.00408443	-0.00293206	-0.000228944	-0.00171203	-0.00147073	0.000200082	-0.000360011	-0.0019574	-0.000447046	-0.00114817	-0.000695406	-0.000671109	-0.00312976	-0.00081325	0.000348027	-0.000388524	1.48104e-05	0.000162774	-0.00237963	0.000113264	-0.00188048	-0.00295503	0.00120575	-0.00301963	0.000102523	-0.00019451	0.00125345	0.00140524	-0.00105871	0.000389361	0.00119559	0.00188038	-0.000450727	0.00177803	0.00043131	0.000609993	-0.000612993	-0.00185765	-0.000973577	-0.00279032	0.00078744	0.00230887	-0.000789938	0.00336534	-0.000735182	6.96582e-05	-0.000547961	-0.000863821	-0.000504751
Sp	-0.017946	-0.01356	-0.0172272	-0.0134538	-0.0109648	-0.0115439	-0.00727597	-0.0150865	-0.00739564	-0.00972187	-0.00882473	-0.00575456	-0.00999384	-0.00294789	-0.00362344	-0.0042609	-0.00502595	-0.00362825	-0.00191047	-0.000601905	-0.00339182	0.0020715	0.00260461	-0.00351419	-0.00338165	-0.00344777	-0.00114344	-0.00117381	0.00111133	-0.00175421	-0.00043804	0.00256625	-0.00295355	0.000420363	0.00154958	-0.000876338	-0.0021962	0.00111475	0.00544885	-0.00263826	0.0073646	0.00339427	0.00106928	0.000104614	0.00402708	0.000670679	0.00183603	0.00586226	0.00192379
	No Stress SE
Sc	0.00405551	0.00422939	0.00326764	0.00332966	0.00366697	0.00343256	0.00347848	0.00327055	0.00313011	0.00339888	0.0033317	0.00338971	0.0035508	0.00373763	0.00354302	0.00365476	0.00333384	0.00310244	0.00338291	0.00356787	0.00328568	0.00363707	0.00311041	0.00348452	0.00328166	0.00328191	0.00327558	0.00317273	0.00350793	0.00285458	0.00319665	0.003388	0.00351585	0.00354224	0.00323481	0.00314581	0.00336057	0.00366645	0.00305929	0.00361159	0.00338263	0.00375395	0.00330656	0.00373621	0.00325609	0.00323605	0.0033562	0.00307198	0.00362548
Zr	0.00163601	0.00163252	0.0015633	0.00160737	0.0016445	0.00161241	0.0016568	0.00155579	0.00163156	0.00171082	0.00163172	0.00159746	0.00163947	0.00164127	0.00162427	0.00155852	0.00160043	0.0016214	0.00157182	0.00156439	0.0016199	0.00164758	0.00163748	0.00165149	0.00161981	0.0015996	0.0015845	0.00159326	0.00162747	0.00158322	0.00158688	0.00165457	0.00166692	0.00154086	0.00160375	0.00159603	0.00160904	0.00157663	0.00163502	0.00161033	0.00163312	0.00164525	0.00168377	0.00156034	0.00162913	0.00164375	0.00160969	0.00161051	0.00156217
Kl	0.00202133	0.00201943	0.00199598	0.00200954	0.00191895	0.0019951	0.00199564	0.00206498	0.00203399	0.00210782	0.00192337	0.00215791	0.00205161	0.00194091	0.00195095	0.00205691	0.00209322	0.0019863	0.00188691	0.00201277	0.00186852	0.00195209	0.00205125	0.00201829	0.00201547	0.00204542	0.00200812	0.00193796	0.00203291	0.00198868	0.00192228	0.00197608	0.00199167	0.00198209	0.00209078	0.00198176	0.00196277	0.00206078	0.00195322	0.00203509	0.00187208	0.0019516	0.00188289	0.00203042	0.00191093	0.00197468	0.00198003	0.00201169	0.00187604
Ca	0.00193073	0.00190546	0.0018346	0.00186438	0.00171006	0.00185087	0.00191983	0.00192463	0.00193784	0.0018578	0.00182782	0.00191787	0.00194573	0.00182593	0.00177305	0.0018491	0.00178822	0.00179153	0.00184198	0.00191552	0.00189422	0.00189485	0.00182704	0.00177315	0.0018962	0.00184385	0.00196527	0.00185004	0.00192304	0.00185747	0.00183753	0.00182711	0.00194775	0.00185741	0.00184198	0.0017608	0.00197094	0.00171214	0.00195038	0.00186108	0.00192774	0.00189273	0.00192082	0.0020976	0.00183826	0.00176658	0.00192154	0.0019156	0.00204454
Sp	0.00238503	0.0022061	0.00229832	0.00205343	0.00238028	0.00266835	0.00247143	0.00202197	0.00213689	0.00242711	0.00199051	0.0020871	0.00253629	0.00259336	0.00315827	0.00225583	0.00255398	0.00215112	0.00246911	0.00272644	0.00244216	0.00262855	0.00264723	0.00222775	0.00304554	0.00202114	0.00213945	0.00243033	0.00291647	0.00191035	0.00210995	0.00263895	0.00223717	0.00254151	0.0023471	0.0027877	0.00231635	0.00241225	0.0029139	0.00201709	0.00274836	0.00271769	0.00265382	0.00263216	0.00277967	0.00200679	0.00230311	0.00262845	0.00241317
	Transient State mean
Sc	-0.0127767	-0.0117824	-0.013178	-0.0107226	-0.00841282	-0.0063901	-0.0081096	-0.010171	-0.00820514	-0.00774037	-0.0123044	-0.00924253	-0.00884861	-0.00598019	-0.0118966	-0.0104025	-0.0121254	-0.00879141	-0.00887288	-0.00533557	-0.00713412	-0.00941887	-0.0110987	-0.00964767	-0.00825512	-0.00968497	-0.0102189	-0.00899538	-0.0132727	-0.0118627	-0.00859186	-0.0073311	-0.0074033	-0.00405837	-0.00641629	-0.00986298	-0.00676128	-0.00841824	-0.00584625	-0.00383873	-0.00617291	-0.0119951	-0.00828484	-0.00422025	-0.00662476	-0.00632896	-0.00702561	-0.00639942	-0.0082237
Zr	0.00327831	0.00192925	0.00277578	0.00273189	0.00126516	0.00507317	0.00393295	0.00556197	0.00577543	0.00508482	0.0036516	0.00464192	0.00340939	0.00661082	0.00513004	0.00258238	0.00442147	0.00500399	0.00450249	0.00703256	0.00641565	0.00675373	0.00539514	0.00563727	0.0047127	0.00435923	0.00411722	0.00523594	0.00421233	0.0057234	0.0048893	0.00722754	0.00426757	0.00595782	0.00496449	0.00628643	0.00618339	0.00498092	0.00662639	0.00664823	0.00606022	0.00554959	0.00605112	0.00787679	0.00710793	0.00871604	0.00669683	0.00694395	0.00677571
Kl	0.00104442	-0.0011537	0.000506821	0.00127587	-0.000344393	-0.00372988	0.000380722	-0.000257411	-0.00170641	-0.00269649	-0.00147211	-0.00115223	0.00117415	-0.00130376	0.000965344	0.00192908	-0.000105832	0.000324304	0.00280433	0.00174476	0.00225421	0.00165383	0.00179871	0.0014736	0.000913295	0.00134249	0.00128316	0.00201344	0.00236355	0.00257016	0.000838834	0.00321029	0.00275872	0.00155913	0.000136767	0.00255411	0.0041253	0.000679098	0.00244737	0.0029763	0.00207031	0.00282102	0.00177768	0.00248109	0.00239433	0.00198784	0.00318099	0.00349628	0.00118074
Ca	0.00281937	0.00227162	0.00416331	0.00654633	0.00144602	0.00565984	0.00219961	0.00544375	0.00564548	0.00612256	0.00576264	0.00508255	0.00645741	0.00795444	0.00817661	0.00668988	0.00796722	0.00658374	0.00899475	0.00672688	0.00601671	0.00759083	0.0050419	0.00710307	0.00963692	0.00622939	0.00810683	0.00810936	0.00795784	0.00668417	0.00668356	0.00801348	0.00767525	0.00746663	0.00616414	0.010251	0.00752984	0.00727042	0.00636821	0.00791773	0.00892691	0.00675242	0.0079714	0.00426234	0.00882292	0.00758562	0.0131529	0.0070841	0.00695886
Sp	0.00182834	0.00495229	0.00124059	0.00223464	0.00217485	0.000417447	0.00713435	-0.000271613	0.00321661	0.00502005	0.00574097	0.00785236	0.00342366	0.00555032	-0.00371461	-0.000780936	0.00249243	0.00971569	0.00302578	0.00881394	0.00756646	0.0021976	0.00655639	0.00298636	0.00655895	0.00434467	0.002337	0.00368212	0.00746805	0.00685723	0.00171689	0.00747156	0.00432759	0.00360344	0.00181464	0.00273466	0.00830279	0.00463716	0.00400277	0.00460912	0.0123954	0.00352063	0.00704496	0.00707372	0.00503973	0.00087599	0.00184605	0.0104648	0.00937911
	Transient State SE
Sc	0.00301611	0.00306913	0.00305109	0.00275797	0.00287141	0.00436798	0.00304105	0.00272261	0.00283732	0.00278539	0.00309416	0.00271934	0.00281109	0.00265181	0.00300313	0.0030134	0.00312342	0.00267717	0.00302039	0.002672	0.0028499	0.00283223	0.00296285	0.00301466	0.00257258	0.00293534	0.00282819	0.00307249	0.00295282	0.00301431	0.00259194	0.00274486	0.00286533	0.00266916	0.00310102	0.00319355	0.00303461	0.00296851	0.0030792	0.00280469	0.00272636	0.00286014	0.00276376	0.0023455	0.0029293	0.00276356	0.00281898	0.00277716	0.00281036
Zr	0.00142408	0.0014	0.00135536	0.0013454	0.001467	0.00138326	0.00134506	0.00139663	0.00140383	0.00141398	0.00135552	0.001471	0.00141498	0.00143089	0.00142336	0.0014814	0.00142475	0.00146462	0.00149997	0.00148243	0.00135237	0.00142032	0.00141909	0.00153039	0.00145048	0.00148381	0.00142041	0.00145043	0.00147007	0.00147238	0.00133091	0.00148764	0.00137466	0.00148233	0.00144908	0.00135108	0.00147471	0.00150136	0.00148137	0.00144397	0.00136241	0.00143018	0.00141487	0.00141907	0.00143627	0.00143706	0.00146612	0.00147623	0.00146532
Kl	0.00184073	0.00182847	0.00185196	0.0020166	0.00191689	0.00201745	0.00205265	0.00198045	0.00205771	0.00203456	0.00204772	0.00201786	0.00207652	0.00213489	0.00206876	0.001992	0.00203783	0.0021164	0.00222782	0.00223231	0.00224272	0.00231144	0.00235324	0.00220371	0.00223883	0.00220385	0.00219733	0.00213435	0.00216626	0.00211412	0.00213424	0.00208488	0.00217463	0.00203007	0.00200492	0.00211577	0.00201003	0.00201424	0.00199451	0.00205259	0.00191776	0.00196184	0.00184688	0.00203858	0.0018867	0.00191114	0.00185284	0.0019059	0.00186016
Ca	0.00170986	0.00176156	0.00173223	0.00168464	0.00167675	0.00168327	0.00157079	0.00168346	0.0017007	0.00170521	0.00167663	0.00175169	0.00171502	0.00173703	0.001712	0.00170228	0.00170461	0.00157412	0.00164738	0.00170031	0.00166453	0.00167433	0.00168371	0.00170224	0.001692	0.00175506	0.0017094	0.00170606	0.00175278	0.00179637	0.00169777	0.00170244	0.00168104	0.00177403	0.00171955	0.00173614	0.00172083	0.00174104	0.00172987	0.00168047	0.00172513	0.00165207	0.00170897	0.00175069	0.00165364	0.0017113	0.00167659	0.0016782	0.00165295
Sp	0.00420751	0.00412866	0.00450891	0.00475313	0.0044285	0.00393324	0.00408949	0.00428146	0.00435342	0.00381943	0.0038259	0.00451773	0.00498134	0.0041807	0.00464419	0.00420242	0.00426742	0.0043001	0.00487857	0.00463399	0.00369666	0.0047773	0.00382936	0.00406923	0.00492297	0.00370563	0.00427985	0.00410061	0.00415392	0.00430647	0.00420289	0.0041177	0.00476748	0.00409455	0.00382187	0.00433849	0.00494591	0.00446382	0.00553548	0.00434294	0.00396832	0.00384093	0.00464258	0.00450536	0.00464294	0.00379507	0.00411742	0.0046387	0.00488387
	Steady State mean
Sc	0.00364625	0.00721048	0.00418468	0.00754628	0.00550626	0.00717929	0.0108283	0.0117695	0.0119377	0.0151254	0.0158319	0.0192707	0.0194377	0.0231354	0.022058	0.0208075	0.0223153	0.0288854	0.0274019	0.0300772	0.0307376	0.0308569	0.0286026	0.0299723	0.0327764	0.0360905	0.0303194	0.0296487	0.0334641	0.0337131	0.0334466	0.0337909	0.033771	0.0284778	0.0295034	0.0284292	0.0328463	0.0316635	0.0336968	0.0288357	0.0349316	0.0300509	0.029929	0.0297359	0.0266638	0.0301854	0.0313386	0.0262942	0.0296206
Zr	0.134225	0.138116	0.134917	0.13688	0.138654	0.138954	0.137058	0.138478	0.139923	0.138149	0.13886	0.138457	0.137149	0.138354	0.140204	0.139792	0.1424	0.139517	0.140348	0.137917	0.139453	0.138497	0.137361	0.137861	0.133796	0.138148	0.137458	0.137768	0.140829	0.13819	0.138996	0.1399	0.142371	0.142886	0.142034	0.139728	0.140256	0.139903	0.140349	0.145429	0.137666	0.142963	0.141423	0.140168	0.140238	0.140803	0.141556	0.138366	0.135248
Kl	0.093855	0.093714	0.0944256	0.0926122	0.0889152	0.0925982	0.0947733	0.09381	0.0927124	0.0934813	0.0919938	0.0923344	0.0928114	0.0888006	0.0923688	0.0869071	0.0898114	0.0893882	0.0904347	0.0932489	0.0918218	0.0901983	0.0907629	0.0889649	0.0884059	0.0892691	0.0894767	0.0907778	0.0890823	0.0880591	0.0881111	0.0861331	0.0885248	0.0890414	0.0865434	0.0869028	0.0875471	0.0897556	0.0899813	0.0883307	0.0911805	0.0879479	0.0922711	0.0890563	0.0901535	0.0914027	0.0922047	0.0901914	0.0910971
Ca	0.0453742	0.0460347	0.0456245	0.0459492	0.0450548	0.0473627	0.0490221	0.0459754	0.0466695	0.0480899	0.0501366	0.0502576	0.0502376	0.0501053	0.0501085	0.0508617	0.0526068	0.0523035	0.0482132	0.0513721	0.0508344	0.0498275	0.0514786	0.0510059	0.0509934	0.0525479	0.0500447	0.0515538	0.052235	0.054443	0.0527812	0.0502696	0.0519543	0.0546225	0.0538918	0.0529857	0.0506582	0.0517769	0.0543355	0.0535653	0.0534964	0.0526971	0.051719	0.0563332	0.0539126	0.0540409	0.052897	0.0517525	0.052033
Sp	0.0228118	0.0285304	0.030716	0.0289378	0.0303806	0.0273324	0.0328146	0.0356852	0.0315062	0.0369878	0.0308075	0.0334893	0.034937	0.0323794	0.0315253	0.0340867	0.0368104	0.0340386	0.0394235	0.0311214	0.0340935	0.0395097	0.0336221	0.0380413	0.0333814	0.0351084	0.0377917	0.0391054	0.0359852	0.0379851	0.0332531	0.0357231	0.0385991	0.0357263	0.0380508	0.0349659	0.0368101	0.033202	0.0376216	0.0396265	0.037697	0.0388096	0.0399507	0.0376748	0.036875	0.0316619	0.0365175	0.0339411	0.0367575
	Steady State SE
Sc	0.00344647	0.00320521	0.00344708	0.00378087	0.00402275	0.00357701	0.0034496	0.00378876	0.00368044	0.00385455	0.0041778	0.00416554	0.00404514	0.00446271	0.00456674	0.0043018	0.00420782	0.00482023	0.00454379	0.00453895	0.00455897	0.00469362	0.00442286	0.00470694	0.00469471	0.00476695	0.00455057	0.00441298	0.00432241	0.00471592	0.0046082	0.00455408	0.00462585	0.00444237	0.00450724	0.00415233	0.00454253	0.00442312	0.0045834	0.00447664	0.00412331	0.00436746	0.00439554	0.00439688	0.00400701	0.00408511	0.0042438	0.00390448	0.00411021
Zr	0.00358143	0.00359587	0.00366743	0.00360601	0.00362017	0.00356327	0.00373372	0.00360455	0.00360876	0.00353052	0.00364898	0.00356753	0.00353946	0.00356952	0.00356819	0.00351283	0.00359899	0.00360831	0.0035456	0.00354013	0.00359603	0.00361655	0.00344222	0.00358709	0.00355364	0.00341218	0.00362105	0.00356509	0.00357898	0.00366973	0.00356408	0.00362254	0.00367382	0.00371662	0.00367248	0.00359806	0.00370069	0.00370959	0.00372072	0.00374765	0.00364384	0.00375951	0.00365951	0.00357796	0.00368243	0.00376856	0.00360778	0.00367819	0.0036769
Kl	0.0037089	0.00367255	0.00388566	0.00371465	0.00367691	0.00358952	0.00368308	0.00365755	0.00365768	0.00369636	0.0035555	0.00360807	0.00367312	0.00360524	0.00366974	0.00346066	0.00353908	0.00366484	0.00361213	0.00365039	0.00361079	0.00357999	0.00358135	0.0036426	0.00356508	0.00368969	0.00361986	0.00353814	0.00364312	0.00346559	0.0035625	0.00354215	0.00354344	0.00369026	0.00358518	0.00360312	0.00360606	0.00361852	0.00362205	0.00358372	0.00354004	0.00359199	0.00365378	0.0035637	0.00361538	0.00362	0.00356144	0.00367298	0.00366932
Ca	0.00228135	0.00230827	0.00223669	0.00236094	0.00238495	0.00228927	0.00235452	0.00228237	0.00238344	0.00241356	0.00227312	0.00233539	0.00233374	0.00241768	0.00236732	0.00234795	0.00244175	0.0025015	0.00234457	0.00238586	0.00240775	0.00242234	0.00242145	0.00242812	0.00237909	0.00236877	0.00235326	0.00233704	0.00225683	0.00231455	0.00239368	0.0022371	0.00237253	0.00233982	0.00233686	0.00216419	0.0023442	0.00234788	0.00235648	0.00233675	0.00234533	0.00241201	0.00237178	0.00233043	0.00232355	0.00242082	0.00225532	0.00237914	0.00230832
Sp	0.00276584	0.00293839	0.00298215	0.00272196	0.00294809	0.00274657	0.00312058	0.00284791	0.00339494	0.00316393	0.00286385	0.0029687	0.00303359	0.00302266	0.0029765	0.00294116	0.00310835	0.00297451	0.00311639	0.00319677	0.00288696	0.0029722	0.00381096	0.00387644	0.00316085	0.00357035	0.00349576	0.00363397	0.00309687	0.00385366	0.00370135	0.00426942	0.0039388	0.0040723	0.00356487	0.00366092	0.00380402	0.0036074	0.00362535	0.00406575	0.00409048	0.00409435	0.00387237	0.00407524	0.00368195	0.00344674	0.00361659	0.00359443	0.00353764
[truncated: 552 more columns]

## Sheet: Fig2B
No Stress										Transient state										Steady State
Sc	Sc	Zr	Zr	Kl	Kl	Ca	Ca	Sp	Sp	Sc	Sc	Zr	Zr	Kl	Kl	Ca	Ca	Sp	Sp	Sc	Sc	Zr	Zr	Kl	Kl	Ca	Ca	Sp	Sp
IDR	calcium	IDR	calcium	IDR	calcium	IDR	calcium	IDR	calcium	IDR	calcium	IDR	calcium	IDR	calcium	IDR	calcium	IDR	calcium	IDR	calcium	IDR	calcium	IDR	calcium	IDR	calcium	IDR	calcium
0.0395847	0	0.0646232	0	-0.00879322	0	-0.0558812	0	0.0482977	0	0.00118174	0	-0.00500205	0	-0.0217794	0	-0.0410576	0	0.00465522	0	0.000141445	0	0.0433733	0	-0.0458037	0	0.109616	0	0.139492	0
0.0101492	-0.0100387	0.0755656	-0.00555429	-0.00879322	-9.12079e-06	-0.075977	0.0105558	0.106285	-0.0151487	0.000158822	-0.0200564	-0.00500205	-0.00550172	-0.0217794	0.00310397	-0.0512707	0.0067636	0.000913774	-0.0215394	-0.00807249	0.014862	0.157826	-0.00550792	-0.0458037	0.00174284	0.140837	0.00636665	0.00117478	0.0184513
0.00616178	0.00377405	0.0689522	0.0083369	-0.0170022	-0.000837361	-0.0573851	0.000111858	0.0734499	0.000270132	0.001565	-0.0156637	0.0268848	-0.0127905	0.0215938	-0.0238027	-0.00132443	-0.0180164	-0.0265022	0.00319198	0.0513428	-0.0165265	0.15203	-0.00756914	-0.0257065	0.00589082	0.0940016	-0.0112894	0.118757	0.0104522
0.00597803	0.00548532	0.000543673	0.0345003	-0.0131472	0.00208451	0.00172668	-0.0256003	0.0596555	-0.00515609	0.00141242	-0.0148858	0.0288412	-0.00894319	0.00188888	-0.016823	-0.0257725	0.00936483	-0.0720845	0.0166779	0.00566143	-0.033479	0.00971262	0.00868309	-0.0179676	-0.00486966	0.116214	-0.013476	0.000240001	0.0151336
0.00957912	0.00731092	2.2312e-05	0.0175623	-0.0243267	-0.00661533	0.025485	-0.011146	0.0686992	-0.031032	-0.0436393	-0.0388561	0.0180141	0.00828239	0.0341419	-0.0204895	-0.0323222	0.00402839	-0.0389909	-0.00159467	0.0162056	-0.00151658	0.00501483	0.0251785	-0.0206133	-0.000719647	0.123225	0.0129388	0.138794	-0.00643912
0.0143665	0.00498184	0.00133445	0.0275865	-0.0111956	-0.0100942	-0.043844	-0.018887	0.0832084	-0.0366559	0.0147309	-0.0260086	0.0250039	0.00250852	0.0514411	-0.0152234	-0.000803303	0.00369641	-0.0296314	0.022118	0.0290354	-0.00418135	0.103621	-0.0157004	-0.0575461	-0.0153005	0.0735536	0.0152382	0.158047	0.00791861
0.0100371	-0.00708696	0.0844323	0.000658074	-0.018001	0.0179324	-0.0522153	-0.00472149	0.113304	-0.0473089	0.0558427	-0.0122129	0.00781072	0.0143111	0.029138	0.00680022	-0.023867	0.0138552	-0.0275438	-0.0211712	0.0522147	-0.0163447	0.00531597	-0.001914	-0.0568904	-0.00869656	0.243829	-0.0294634	0.0310193	-8.03332e-05
0.0687472	-0.013106	0.000572688	0.0209436	0.00872121	-0.0105729	-0.0208143	-0.0247259	0.0470157	0.0230332	-0.0321794	-0.0139556	0.0133311	-0.0178621	0.0417159	-0.000900879	0.0270511	-0.00735839	-0.0130497	-0.00623309	-0.0107495	0.0202067	0.00713491	0.00177749	-0.0221195	-0.0370459	0.127095	-0.0111769	0.000992421	0.00851814
0.0282213	-0.00504498	0.0904428	-0.0120696	0.0142438	-0.00470958	-0.0341328	-0.0159081	0.0622529	-0.018466	-0.0361562	0.000752532	-0.0235048	0.0151942	0.00390272	0.00135202	-0.000221219	-0.0140015	-0.0325547	-0.0103713	0.00651424	-0.0195912	0.105929	-0.00252009	0.000500204	-0.0514561	0.144619	0.00660108	0.00106634	0.0102733
0.000610595	-0.00899257	0.0662922	0.0190248	0.0352004	-0.0256287	0.00146029	-0.041983	0.0428212	0.00435944	0.06616	-0.0089222	0.0144208	0.0135996	0.0390892	-0.0256286	-0.0161479	-0.0116513	-0.0272549	0.0173395	0.00890574	-0.0203088	0.106492	-0.0142578	-0.0569425	-0.00631413	0.205898	-2.17678e-05	0.0864769	-0.00334557
0.00132317	-0.00165206	0.0951656	-0.0193671	0.0112363	-0.0125357	-0.0159134	-0.0191787	0.0618333	0.00253956	-0.0517221	0.00050952	0.0034549	0.00365511	0.013616	0.0025719	0.00207013	0.00531397	-0.025155	-0.0120795	-0.00469418	-0.0036677	0.0975112	-0.00697292	0.00803597	-0.0474337	0.064189	0.0263912	0.00126943	0.0234687
-0.0209026	0.0250193	0.0530012	-0.0145408	0.0098094	-0.0239375	-0.0501553	-0.0343397	0.08658	0.00916519	-0.038779	-0.0101946	0.0067763	0.0110474	0.0300106	0.0177719	-0.0108339	0.000673972	-0.0299818	-0.013389	0.012521	-0.0174054	0.150958	-0.0164464	-0.0401419	-0.0325091	0.151837	0.0172689	0.000764377	0.0039832
-0.00753429	0.02279	0.0803459	-0.0147779	0.00818096	-0.020358	0.000809162	0.00668163	0.0188875	0.0187916	0.0301374	-0.0303262	0.0311376	-0.00787078	0.023378	0.00287578	0.0320013	0.00215249	-0.048556	0.00767664	0.0298324	-0.00841373	0.11838	-0.00678735	0.0155687	-0.0439439	0.172255	-0.000358292	0.000130174	0.0177725
0.00153186	-0.0128108	5.37411e-05	0.00334185	-0.00586333	-0.0201292	-0.128241	0.0394711	0.0543107	0.0224895	-0.0510263	-0.0101878	0.00936772	0.0106868	0.0386086	0.0186864	-0.0158536	-0.0187637	0.0292902	0.0145385	0.0246184	-0.012779	0.0161219	0.0362181	0.0147883	-0.0434855	0.12328	0.00880517	0.172937	-0.0102263
0.0314833	0.00072247	0.00208062	-0.00921565	-0.00427219	0.0180902	-0.0438792	-0.038974	0.0550861	-0.00268928	0.0292718	-0.0169784	0.0346905	-0.00468069	0.0102465	0.0129802	-0.0278262	0.00392059	-0.0615826	0.0143095	-0.0278556	-0.00551051	0.0774884	-0.0246568	-0.0178623	-0.0362865	0.288991	-0.0363871	0.105576	-0.0115805
0.0307791	0.00715019	0.0011685	-0.000141813	0.00637247	-0.0143017	0.0145204	0.0111299	0.0410048	0.00884985	0.00209444	0.00604524	0.0284629	-0.0330545	0.00895296	0.0123982	-0.0459228	0.0265953	0.00588591	-0.00231493	0.00374059	-0.0298423	0.106785	-0.0163986	-0.0120108	-0.0343527	0.254204	-0.0355152	0.132461	-0.0145882
0.0106045	-0.0103648	0.00243192	-0.0115522	-0.0216889	-0.0221592	-0.0574416	-0.0181557	0.0640644	0.0297252	0.0121758	-0.00560993	0.0229229	0.0110985	0.00466071	0.0142993	-0.0112476	0.00684681	0.0262399	-0.0206108	0.026372	-0.0189108	0.0639322	0.016134	-0.0297767	-0.0322245	0.170266	0.00618555	0.149414	-0.0164063
0.0262937	-0.0163058	0.072512	0.00614307	0.00391458	-0.000765637	-0.0573918	-0.0172344	0.0681772	0.0146051	0.00095039	-0.00354576	0.00764013	-0.0089461	0.0469134	0.00308683	-0.0149112	-0.00443154	0.0169241	-0.00148691	0.052445	-0.0219308	0.145876	-0.00276264	0.00556917	-0.0777447	0.146838	0.00251341	0.0098929	0.0159583
0.0154238	0.00299883	-0.0473519	0.0134665	-0.00306292	-0.0149712	-0.0279019	-0.0188039	0.0537536	0.00704037	-0.0575634	0.00755331	0.0579609	0.000432528	0.0389076	0.0471297	-0.0157309	-0.0130527	-0.0309342	0.00078336	0.00770536	-0.0203312	0.109885	0.00786083	-0.0320889	-0.0299737	0.231339	-0.0241232	0.114759	0.0104709
0.0165817	-0.0201368	0.065125	-0.011332	-0.0038953	-0.0270629	-0.063708	0.00766215	0.0327743	0.00652373	-0.0655569	0.0165273	0.0356409	0.00506648	0.00748987	0.0286498	-0.0373549	-0.012561	0.100805	-0.020445	-0.0198406	0.0114967	0.0893086	-0.0129071	0.00119508	-0.0494757	0.19457	-0.00886152	0.125152	-0.0103768
-0.0392421	0.013923	-0.0237008	0.00500791	0.000621443	-0.015512	-0.0154732	0.0125244	0.091822	0.0127096	0.0322825	-0.000907599	0.0350663	0.00618054	0.0211243	0.0309522	-0.00241703	-0.00108816	-0.00148174	-0.00946818	0.000894122	-0.0301715	0.00137139	0.00189529	-0.0252097	-0.0332718	0.173995	0.0309107	0.0306707	-0.00572232
-0.00646002	0.00146171	0.000101866	-0.000949355	0.00686188	-0.0365909	-0.0362149	-0.0293601	0.103528	-0.0025429	-0.0188357	-0.00270455	0.00731793	0.0135325	0.0313915	-0.00227009	0.0627994	-0.0222931	-0.0312752	-0.0027158	0.0405903	-0.0174767	0.00208426	-0.00108471	0.0197261	-0.0299316	0.116316	0.00907611	0.0358095	-0.00520247
0.0261944	-0.00713702	0.00108891	0.0211685	0.00430969	-0.0160502	-0.0759622	-0.0172924	0.0349887	0.0199497	0.00931971	0.0447924	0.0123326	0.0116287	0.00270905	0.0142603	0.0432303	0.00364951	0.00218285	0.0239669	-0.00871973	0.0180411	0.0916504	-0.00915517	-0.018232	-0.0371315	0.195954	0.00267263	0.134727	-0.0102997
-0.0140424	0.00923481	4.17086e-05	-0.00869378	-0.000385757	-0.0290317	-0.0622056	-0.0219833	0.0224908	0.00219594	0.00174932	0.0214797	-0.00263127	-0.000644328	0.00104417	-0.0149803	0.00568166	0.0112776	-0.00934952	0.0104926	0.0218573	-0.00254317	0.00538553	0.000547994	0.0319514	-0.052703	0.0938057	0.0187748	0.100984	-0.0116493
0.0077723	-0.0180619	0.126123	-0.0403018	0.0492624	-0.0638522	0.0247508	-0.0109387	0.0933854	0.00307684	0.00385308	0.0317963	-0.031621	0.0122938	0.0313783	-0.00592765	0.0263395	-0.00317242	0.0685301	-0.0103068	0.0121572	-0.00889398	0.00131339	-0.000578458	0.0203574	-0.0447268	0.261457	0.0141833	0.125407	-0.0118938
0.0119106	-0.0307094	0.00985123	-0.00395238	-0.0245364	-0.0112309	-0.00373512	-0.013138	-0.0151165	0.021933	0.0377867	0.0194606	0.0113816	0.0040978	0.0018518	0.00387952	0.00780417	-0.0151458	0.0345937	-0.0106266	-0.0289381	-0.00714207	0.107841	-0.0176362	0.0308579	-0.0488675	0.111067	0.00419772	0.153767	-0.00642813
0.0067548	0.000106755	0.00104778	-0.00665339	0.00302134	-0.0253893	-0.0132684	-0.033613	0.0810086	-0.0033156	0.00250484	0.00779238	0.000629329	0.0101467	0.00129489	-0.00969883	0.0254006	-0.0114316	0.0267145	0.00634061	-0.00618786	-0.0246852	0.139636	-0.0254714	0.0173341	-0.03782	0.124938	-0.00580573	0.00712571	-0.000695701
0.0276054	-0.00774804	0.000415917	-0.00755602	-0.00299052	-0.0241476	-0.0958391	0.00502733	0.057497	-0.0169326	0.000106257	0.000627607	0.00239541	0.00687264	0.00177005	-0.0112487	-0.000984474	0.0094412	-0.00915901	0.00393189	0.0537672	-0.0258928	0.0753744	-0.0245623	-0.0111545	-0.0277263	0.190129	-0.011108	0.190693	-0.0433091
0.0100376	0.00195376	0.106691	-0.0293842	0.00716753	-0.0229496	-0.027565	-0.0235973	0.0785684	0.0019502	0.0425378	-0.0132126	0.00422562	0.0102865	0.0687863	-0.0432008	-0.0175877	-0.00203887	-0.00459114	0.00167786	0.0115508	0.008757	0.0991423	-0.0175308	-0.00682164	-0.0233138	0.145319	-0.000790262	0.000862271	-0.00653637
0.0107615	-0.0154831	0.108461	-0.0349581	0.00492939	-0.0196969	-0.0728328	0.0301793	0.0558651	0.0136014	0.000904007	0.0208877	0.0305735	-0.00770675	0.0192372	-0.0345247	-0.0314828	0.0136278	-0.0300835	0.0120813	-0.0429011	-0.00809671	0.120262	-0.00502125	0.00511534	-0.0219971	0.125391	0.0257663	0.000866841	0.0056318
0.00775842	-0.0185491	0.00139898	-0.00436495	0.00535676	-0.0324065	-0.0387818	-0.0292152	0.0999809	0.0125358	0.000781956	-0.00596184	0.024266	-0.00927967	0.0642036	-0.0370191	-0.0169524	0.0164474	-0.0416696	0.0116906	0.0133337	-0.0343869	0.0129486	-0.0114177	0.0183707	-0.0226817	0.00599065	0.0111569	6.22356e-05	-0.0289123
0.00341994	0.00313225	0.0927744	-0.0144577	0.000960827	-0.0431137	-0.110115	0.0251013	0.0967981	-0.0178822	0.0595213	-0.0335446	0.0110461	-0.00442445	0.04661	-0.0162176	-0.00245671	0.0208755	0.00316935	-0.0181317	0.00824906	-0.048353	0.129635	-0.0247827	0.00680046	-0.0228386	0.213419	0.00466619	0.00211545	0.00547739
0.0119385	-0.0249178	0.0494315	-0.0270764	0.00351032	-0.0418605	0.0392199	-0.0176022	0.0596597	0.00709175	0.0454166	-0.0131138	0.0451959	-0.0292399	0.0596726	-0.0310384	0.0255701	-0.00338256	0.0331976	0.00615688	0.00201239	-0.0382155	0.166261	-0.0216921	0.0437006	-0.0225558	0.0778554	0.00912039	0.000725862	0.0189427
0.0259675	-0.0251427	0.0154893	0.00888389	-0.00344375	-0.0172625	-0.0390069	0.0289753	0.0626676	0.0163169	-0.0263009	-0.0100009	0.0267874	-0.0248465	0.0175381	0.00272361	-0.0155923	0.012833	0.00823423	0.00640936	0.000330384	-0.0288913	0.167238	-0.0046356	0.000773058	-0.0165078	0.00692073	0.0140453	0.000582869	0.0146659
0.0249835	-0.0203859	0.000108507	-0.00401592	0.0141369	-0.0207489	0.0723964	-0.0450766	0.049358	0.0120332	0.00141676	0.0221867	-0.0620925	-0.0176276	0.0216906	0.0084284	-0.011517	0.0223937	0.0307969	-0.0150337	0.0178949	-0.0501161	0.22055	-0.0294954	0.035674	-0.0365406	0.00130592	0.0174222	0.000220808	-0.0104782
0.00570918	-0.0222137	0.0762238	-0.000550362	0.000145327	-0.0180121	0.0364358	-0.010123	0.0109374	0.0130562	-0.0264241	-0.0167233	0.00332152	-0.00829206	0.00108311	-0.0123378	-0.0118414	0.0313876	0.0109663	-0.00354433	0.00839354	-0.00754586	0.192201	-0.0381044	0.0253455	-0.0187528	0.152591	0.012769	4.3166e-05	-0.0105105
0.0185318	-0.027504	0.0975238	-0.0169285	0.0152614	-0.0269003	-0.143863	0.010757	0.0890359	0.00139465	-0.0392955	0.0160704	0.0141746	-0.0110467	0.000243415	-0.00708609	0.00161564	-0.000388577	-0.0127981	0.00746848	0.00512667	-0.03269	0.175596	-0.0230317	0.00618136	-0.0101501	0.11239	-0.0349259	0.000226335	-0.00511121
0.00459016	-0.027637	0.0248796	-0.0130066	0.0103215	-0.0216783	-0.0953273	0.0344192	0.13139	-0.0341677	-0.0344238	-0.000241389	0.0473989	-0.0481565	0.000530631	-0.0177842	0.0099762	0.000992046	-0.0176694	0.0248977	0.0273602	-0.0350437	0.212338	-0.0328599	0.020266	-0.0238739	0.137565	0.00261963	9.63809e-05	0.00027752
0.0361346	-0.0251206	0.024383	-0.00990905	0.00472177	-0.0352753	-0.13615	0.0392052	0.0824722	0.0249121	0.000682151	0.0101668	0.00527948	-0.0179352	0.0442788	-0.00433801	0.0212519	-0.00237925	0.0269283	0.00516982	0.0264318	-0.0238234	0.00767902	-1.60991e-05	0.00283992	-0.00568287	0.000646088	0.00927724	0.0749252	-0.0109341
0.00268273	-0.0328946	0.0444451	-0.00791315	0.031855	-0.0393907	-0.012895	0.0423537	0.0775718	-0.00252005	-0.0347527	0.0112415	0.000711891	-0.0299851	0.0466184	-0.0123546	-0.0066308	0.00969117	0.0304	0.00900707	0.0132443	-0.0390979	0.239903	-0.0293984	0.0609184	-0.0314952	0.225154	-0.0144038	0.000173042	0.00875217
0.00207939	-0.0301583	2.22456e-05	-0.00266127	0.0127238	-0.0308061	0.000499002	-0.0223007	0.0595771	0.0109439	0.0143495	0.00999017	0.00394081	-0.00737158	0.0237527	-0.00937684	0.0167411	-0.000950207	0.00528864	-0.00592359	0.000545173	-0.0284218	0.157623	-0.0408457	0.0303165	-0.00739357	0.160245	0.0132473	2.32824e-05	-0.00886887
0.00392163	-0.0260558	-0.0213395	0.00288936	0.00134626	-0.0410972	-0.043991	-0.0285612	0.0743274	0.0142491	0.00107625	0.0205967	-0.00384285	0.0142423	-0.046051	0.028151	0.0176224	0.00473285	-0.00567362	-0.0104409	0.00357712	-0.0310355	0.241643	-0.0542197	0.00605207	-0.0119846	0.096533	-0.000574385	0.0677386	0.00948342
-0.00484768	-0.011763	8.70886e-05	-0.0114098	0.0206519	-0.0263345	-0.0485237	0.00913013	0.0743274	0.0265568	0.00952866	0.00346056	0.0026262	0.00300938	0.00300542	-0.014505	0.00615841	-0.00633899	0.0181412	0.00758656	0.0614634	-0.0534995	0.162275	-0.0249712	0.0580567	-0.00956827	0.258553	-0.0157564	7.03002e-05	0.00138491
0.0119293	-0.0223597	0.0433196	-0.0146486	0.00450503	-0.0294833	-0.0840462	0.0212813	0.0578311	0.0180892	0.0632993	0.000872087	0.0050998	0.00140766	0.0349597	-0.00934143	0.0299875	0.00401887	-0.0270247	-0.00281743	0.0519276	-0.042472	0.163219	-0.0349584	-0.00285579	-0.0106189	0.207593	0.0176084	0.00053626	-0.0166839
0.0399451	-0.0198043	0.000143449	-0.0113769	-0.0243951	-0.0393171	-0.06971	-0.00608982	0.0540738	-0.0192037	0.0637402	0.0118682	0.0256787	-0.00470527	0.0103494	0.0177856	0.00533313	-0.00874036	-0.0265577	0.00219657	0.0232662	-0.0319411	0.158558	-0.0340613	0.0385051	-0.0376921	0.074526	0.0165197	0.069741	-0.00346386
0.00443841	-0.0446455	0.0909309	-0.0248068	0.00284685	-0.0212418	-0.103552	0.0104141	0.0929391	-0.0211784	0.076386	-0.0253696	0.000976489	0.0169766	0.0246721	-0.00948386	0.0178251	-0.0224798	0.00376583	-0.00291887	0.00764274	-0.0389065	0.158599	-0.0321994	0.0239249	-0.0180539	0.0642331	0.0179942	0.000239656	0.0113946
0.000475547	-0.0122638	7.8779e-05	0.0183023	-0.0275028	-0.0341365	-0.0255348	0.0189176	0.0569124	0.00306925	0.00820211	-0.0307799	0.00181054	0.0270909	0.0416093	-0.00839122	0.009112	-0.0183107	0.0343669	0.00435005	0.0605056	-0.0482902	0.141864	-0.0188663	0.0558584	-0.0352546	0.00122191	0.0442765	0.000892073	0.0286151
0.0250175	-0.0236024	0.11677	-0.0288591	0.0120205	-0.0370248	-0.0645225	-0.00163099	0.11925	-0.00777847	-0.0472785	0.00905974	0.00158719	0.0067436	0.00100853	-0.0175282	0.0109938	-0.0142442	-0.00864706	0.01853	0.0567851	-0.0602621	0.236252	-0.0317771	0.025987	-0.0120478	0.231793	0.00315356	7.52928e-05	-0.0115831
0.00721978	-0.0228532	0.0433878	-0.0117925	0.000284498	-0.0163181	-0.0447314	-0.0231507	0.104579	0.0110776	-0.00878859	-0.0192081	0.00135407	0.00171321	0.00279244	0.00742153	-0.0301284	0.0121572	0.0271097	0.000941385	0.0323685	-0.0517509	0.00287996	0.00737509	0.0300286	-0.0022686	0.178954	0.0128245	0.0820231	-0.0083112
0.0124328	-0.0221524	0.10486	-0.0179487	0.0166855	-0.0390931	0.00582786	-0.023674	0.0630242	0.0112982	0.00624654	-0.0431779	-0.0139996	0.0305357	0.0296948	0.00630195	0.00291633	-0.0217625	-0.0177335	0.00818456	0.00350406	-0.0556244	0.00522845	0.00808933	0.0746495	-0.010395	0.120545	0.0240558	0.0812272	-0.0173469
0.0322188	-0.0294292	-0.0217329	-0.0268876	-0.0150631	-0.0280948	-0.0621956	-0.00631886	0.0740537	0.0196923	0.0241754	-0.0115612	0.00185212	0.00885458	0.00860026	0.026966	0.0376204	-0.0216795	0.00897913	-0.00353629	0.00268495	-0.0440363	0.198098	-0.0424267	0.0180746	-0.0132582	0.0455924	0.047142	0.0698579	0.00545187
0.0125813	-0.0282956	1.95739e-05	-0.0139483	-0.0727667	-0.0379171	0.0427228	-0.012123	0.0638935	-0.000236598	0.0156549	0.0107262	0.00288292	0.0196511	0.0307536	0.021603	0.0120015	-0.00399174	-0.0225345	-0.0147789	0.068338	-0.0278391	0.201528	-0.0293351	-0.00817927	0.0180616	0.189764	0.00811755	7.628e-05	0.0164348
0.0226911	-0.016107	3.15836e-05	-0.0127972	-0.0307864	-0.0398751	-0.0551122	-0.01062	0.00268602	0.0211713	0.0447385	0.021398	0.0023445	0.0158179	0.0141915	0.0464797	0.0133557	0.0173923	0.0164164	-0.0363633	0.00605122	-0.0415078	0.00988932	-0.0142044	0.0057821	-0.0247573	0.0187524	0.0262802	0.00038901	0.021409
0.0110602	-0.036256	0.092836	-0.0197526	0.0118657	-0.0212695	0.0178383	-0.00523473	0.0298752	0.00648129	-0.0469861	0	0.0291688	0	0.0176353	0	0.018624	0	-0.0200163	0	0.0716355	-0.0471693	0.158008	-0.064756	0.0511051	0.00773157	0.163904	0.0105414	0.000163465	0.00528708
0.00623726	-0.0157071	0.0110435	-0.0160934	0.0179391	-0.0215866	-0.0571773	-0.028379	0.077528	-0.000544485	-0.0362695	0.0873064	0.0339826	0.0187351	0.0103061	0.0112919	0.0127164	0.00927703	0.0119082	-0.0237399	0.0540181	-0.0391129	0.0160172	0.0110995	-0.0346165	0.0201929	0.132838	0.0252916	0.0667335	0.00988094
0.0063237	-0.0382704	0.0735179	-0.0243421	-0.00246036	-0.0106209	0.0107517	-0.0114414	0.0827093	0.0113366	-0.000542064	0.114766	0.0400441	-0.0107589	0.00182489	0.0310437	0.0440298	0.00578648	0.0110357	-0.0165786	0.0268112	-0.0116232	0.150814	-0.0481877	0.0280734	-0.000555954	0.258022	-0.00532555	0.00027424	0.000720402
0.0201652	-0.0311569	0.00890512	-0.0312472	0.00866839	0.00732668	-0.0237103	-0.0555703	0.090241	-0.00679217	-0.0521249	0.113627	0.0030646	-0.0081714	0.0731722	0.0195745	0.0355311	0.00894056	0.0725069	-0.0176677	0.0153629	-0.056526	0.100432	-0.0398177	-0.00282546	0.0254065	0.0114189	0.0284415	0.0551016	-0.00942198
0.0135493	-0.037089	0.000162759	-0.00139189	-0.00181199	-0.0221206	-0.0284088	-0.0154711	0.0710851	0.0102051	-0.0113893	0.108524	-0.0419434	-0.00365963	6.29829e-05	0.038864	0.0300475	0.000336252	-0.00408667	0.0115248	0.0265105	-0.00997684	0.00130789	-0.00736602	0.0202651	0.00362057	0.185007	-0.0181898	0.0026336	-0.0121473
0.0124426	-0.0307066	0.105985	-0.0382091	0.00844614	-0.0338075	0.000358404	-0.0178541	0.0391412	0.000270297	0.0125274	0.0469396	-0.00352733	-0.0348693	0.0505762	-0.0169546	0.0132145	0.00353494	-0.0230914	0.00659946	0.0559577	-0.0387928	0.102253	-0.00895298	0.0356769	0.022151	0.181658	-0.0044136	0.0681734	-0.0187507
-0.0137702	-0.0270861	0.0206351	-0.0085544	-0.0286598	-0.00535869	0.0336049	-0.00171996	0.13148	-0.0106557	-0.0309114	0.0507629	-0.0182749	-0.00949992	0.00880668	0.0153991	0.0414975	-0.00431328	0.0706624	0.00494626	0.0013374	-0.0301559	0.133426	-0.0136946	0.145502	-0.0261115	0.16459	0.00610246	0.0654972	0.0037571
0.0291176	-0.0351448	0.000186436	-0.00768437	0.0115347	-0.036711	0.017237	0.00387617	0.0264559	0.0276379	0.0262759	0.054087	-0.00174337	-0.0211632	0.0903167	0.0104907	0.0409102	-0.0116873	0.00434097	0.0583763	0.0280001	-0.0260125	0.062879	-0.0267952	0.0419893	-0.000919757	0.0937874	-0.00102075	0.0129	0.000409923
0.00113188	-0.0228985	0.00577068	-0.0112983	0.0101783	-0.0131909	0.0388414	-0.0121927	0.096621	-0.0165905	0.0701212	0.0577358	0.0177108	-0.00745581	0.116352	0.0350627	0.0359036	-0.00296363	-0.0142353	0.0712641	0.0867037	-0.0375058	0.141322	-0.0285489	0.10358	-0.00828636	0.108727	-0.00795503	0.000968988	-0.000315049
0.00394327	-0.0182514	0.0220473	-0.0340535	0.0146419	-0.0396111	0.0126358	0.00167063	0.0721751	-0.0136919	0.0554847	0.0463114	3.21288e-05	-0.0095054	0.130451	0.0286116	0.0068164	0.0101365	-0.030961	0.0672006	0.0740963	-0.0483297	0.0104711	0.0108257	0.048634	-0.0244485	0.104683	-0.0166374	0.0852842	-0.0258619
-0.00306283	-0.0170146	7.95025e-05	0.0014037	0.00995558	-0.015819	0.00365909	-0.008323	0.0795209	0.00136491	0.0111527	0.0598405	-0.0102213	0.00872533	0.117012	0.0503209	0.00325043	-1.41826e-05	-0.0118716	0.0709775	0.068291	-0.0179622	0.00169009	-0.00864636	0.177005	-0.00765428	0.147759	-0.026528	4.14149e-05	0.0103793
0.000913768	-0.0222595	0.0874855	-0.0235121	-0.00690242	-0.027345	0.0599256	-0.0138038	0.0490895	0.00864426	0.0850903	0.0274496	0.055955	-0.0152452	0.10017	0.0432161	0.0308616	-0.0168422	0.000742717	0.0430394	0.0845338	-0.0288483	0.07192	-0.0196873	0.054297	0.00968276	0.0956544	-0.000499874	2.01086e-05	0.00310486
-0.0332994	-0.00820698	0.100213	-0.0205726	-0.0126819	-0.0241433	0.0187257	0.00764989	0.0684294	0.00905045	0.000625494	0.0584507	0.0271766	-0.009359	0.231535	0.0319053	0.0392156	-0.00900198	0.0108378	0.0485574	-0.0132676	-0.0104269	0.123518	-0.0184969	0.0246468	0.0200042	0.160719	-0.0189147	0.0866912	-0.0239568
0.0473881	-0.0341996	0.0258651	-0.0179107	-0.0154822	-0.0192156	0.0243362	-0.00108477	0.0831042	-0.0170967	0.0734544	0.0372911	0.00297764	0.0108268	0.206263	0.0465247	0.0515205	0.00181358	-0.0312122	0.060068	0.033976	-0.021737	0.133128	-0.0192941	0.0178696	0.0236738	0.108918	0.0068209	0.00014041	-0.00170716
0.00778689	-0.0239136	0.112102	-0.0316577	-0.00242204	-0.00641938	0.071874	-0.0336181	0.0968912	-0.0168703	-0.0035619	0.043942	0.00605861	-0.00982414	0.137727	0.0717743	0.01364	0.00802704	-0.0261904	0.0499075	0.0631811	-0.0140479	0.0481352	-0.0204459	0.0192817	0.0155708	0.125937	-0.0141645	0.000189121	0.0171457
0.000474839	-0.0401218	8.81795e-05	-0.00412484	-0.000527426	-0.0198986	0.122114	-0.0277354	0.0977328	-0.0192279	0.0953131	0.0366479	0.000211567	0.0160293	0.112492	0.0660507	0.0226662	-0.0055451	0.0558953	0.045124	0.0489292	-0.0120324	0.0125508	0.00535176	0.116561	-0.0117606	0.0868118	-0.0165043	1.59092e-05	-0.0119958
0.0203263	-0.0274083	-0.00836249	-0.0246169	-0.0278949	-0.0162392	0.000986605	0.0188028	0.0585998	-0.00880774	0.0377338	0.0495731	0.00284179	0.0296768	0.145635	0.0565701	0.027823	-0.010486	0.0240801	0.0686116	0.0579009	-0.0320415	0.0053151	-0.00858966	-0.0107561	0.0382137	0.0898093	-0.00882187	0.0902964	-0.0256644
0.00670141	-0.0179297	0.130384	-0.0498654	-0.00292406	-0.0228549	-0.0574491	-0.0751852	0.051451	0.0238572	0.0147151	0.0267592	0.00359354	0.0293134	0.109729	0.0690377	0.0103688	0.0203729	0.109032	0.0312132	0.0473382	-0.0271073	0.0347474	-0.0242534	0.0756816	0.00779235	0.157877	0.00256519	0.0138681	0.00269069
0.0230047	-0.00866104	0.128508	-0.0421042	-0.0101763	-0.00772668	-0.0289646	-0.0522076	0.110319	-0.00397277	0.024504	0.0313985	0.0670746	0.00416223	0.182098	0.0401604	0.0257595	0.00297513	0.0957382	0.0457771	0.0304321	-0.00788615	0.071941	-0.0297825	0.0129742	0.0294308	0.291912	-0.0737012	0.000138138	0.00769333
0.0105111	-0.0232516	0.0977127	-0.014429	-0.00533514	-0.0258079	-0.0295873	-0.0428309	0.0773982	0.00318384	0.143869	-0.00129514	0.00693901	0.0410697	0.106919	0.055743	0.0101777	0.00917692	0.109425	0.0277592	0.0724253	-0.0562961	0.000511174	0.00229255	0.0361808	0.0270508	0.18165	0.00776146	0.00105761	0.00667582
0.0039104	-0.0337861	0.0893874	-0.0223769	0.0145991	-0.0365968	-0.0819098	-0.00814363	0.083421	-0.00134433	0.116275	0.0170889	0.0880715	0.0150677	0.0776142	0.0556957	-0.0188954	0.0326596	0.0566769	0.0305604	0.0553003	-0.0588337	0.0280733	-0.015906	0.0309435	0.00118707	0.00597948	0.0199157	0.000175542	0.0227636
0.0159297	-0.0148127	4.83407e-05	0.0154436	0.0192514	-0.0348837	-0.037179	-0.012268	0.0794142	-0.00135964	0.066007	-0.000306764	0.00783172	0.0419357	0.134909	0.0699293	0.0132524	-0.00253749	0.0459556	0.0318255	0.0720092	-0.0462635	0.0360201	0.00177724	0.0304689	0.032561	0.0212657	0.0108724	5.98648e-05	0.00282812
0.00379238	-0.00181658	1.95744e-05	-0.0115661	0.0304811	-0.0354346	-0.0872508	0.0198504	0.0974638	-0.0209367	0.0998357	0.0148397	0.0951018	0.00947631	0.0595572	0.0653616	0.00437344	0.0197563	0.0610823	0.0497087	0.00117689	-0.0089436	0.000285053	0.00365789	0.00918847	0.0247436	0.0972173	-0.00224971	0.0344853	-0.0101157
0.0296639	-0.0248889	0.067272	-0.0126034	0.0065984	-0.0404507	-0.0626923	-0.0226203	0.0401883	-0.00870685	0.0981229	-0.0197943	0.052126	0.0241218	0.032573	0.0880722	0.016697	0.0125302	0.0613112	0.0428868	0.0619916	-0.0378159	0.00027023	-0.011696	-0.0408132	0.0349139	0.134711	-0.0269087	0.0997204	-0.0170988
0.01089	-0.00339038	0.125666	-0.034657	0.0147618	-0.0306702	-0.00818086	-0.0150362	0.0533505	-0.00334854	0.13786	-0.0174085	0.123376	0.0121815	0.0753719	0.0589993	0.0311797	0.0332381	0.0926736	0.0149002	0.0441608	-0.0370715	0.0368832	-0.00372836	-0.057709	0.0332252	0.167762	-0.0132439	0.000345727	0.0124093
0.00195369	-0.0365936	0.000257376	-0.000728222	0.0253605	-0.0376461	-0.00762596	-0.0444807	0.0935341	-0.0174735	0.0190841	0.0399515	0.0965771	-4.15478e-05	0.0746757	0.0528506	0.0487649	-0.0113028	0.137248	0.0192642	0.0131544	0.0149246	0.0912402	-0.0254768	-0.0561797	0.0431477	0.0222157	0.0166741	0.000305526	0.028333
0.0523354	-0.0269768	0.0389076	-0.0193281	0.0282909	-0.0282774	-0.00233599	-0.0465106	0.078675	-0.0216762	0.13461	-0.0138121	0.228492	-0.0366707	0.0757591	0.0732331	0.0417598	0.0123654	0.100098	0.0111383	0.0433231	-0.0432554	0.0522078	-0.0130095	-0.0110365	0.0241462	0.0392914	-0.000459125	0.00031253	0.00382337
0.00699674	-0.0354656	0.0328667	-0.0370114	-0.000343328	-0.0112734	-0.0884994	-0.0077528	0.0167301	0.00409741	0.149599	-0.0348344	0.125305	-0.0134511	0.0722936	0.0538336	-0.0132059	0.0468712	0.156909	0.0240382	0.0520175	-0.0360322	0.0736305	-0.0296271	-0.0192067	0.0108809	0.0633689	0.0036215	0.0827699	-0.00299629
0.0398947	-0.04188	1.12504e-05	-0.0023033	-0.0347797	-0.0215316	-0.072336	-0.05157	0.0570726	-0.0125545	0.0397652	-0.0164996	0.262458	-0.0161674	-0.00542623	0.0648814	0.00778801	0.0246247	0.099942	0.0218188	0.0666292	-0.0317066	0.0431136	-0.00811429	-0.00266531	0.0140871	0.248931	-0.0198242	8.62999e-05	0.0132033
0.00904332	-0.0228963	0.00438711	-0.0121329	-0.0247105	0.0151015	-0.0164113	-0.0466855	0.084901	-0.00218557	0.0456037	-0.00236468	0.155105	-0.0279045	0.0699332	0.0559714	-0.00457781	0.0483226	0.131121	0.0159321	0.010723	-0.0591285	0.0476857	-0.00710725	0.0203743	-0.0218426	0.127788	-0.0153304	0.000554532	0.0155364
0.00268768	-0.0331872	0.000234202	-0.0135079	-0.0203595	0.00258355	-0.0430267	-0.0497871	0.0486204	-0.0151486	0.106467	-0.0143107	0.262145	-0.0368904	0.0581271	0.0622989	0.0423927	0.0333176	0.146515	0.0220878	0.0505281	-0.0323421	0.0549609	-0.0263387	-0.0791973	0.055755	0.013172	0.0217975	7.7043e-05	0.00454245
0.0133355	-0.0326392	0.0160647	-0.00633883	0.0171561	-0.012996	-0.0204933	-0.0294596	0.00858749	0.00849726	0.0822993	-0.01221	0.219522	-0.0192607	0.0899248	0.0517704	0.0041612	0.040032	0.129783	0.00745971	0.026505	-0.0159317	0.0411553	-0.0107155	-0.0551105	0.0492448	0.119525	0.0119432	0.000232802	0.0125345
0.00926439	-0.0346298	9.01974e-05	0.0145833	0.00714388	-0.0167902	-0.0617886	-0.0366181	0.0481259	-0.00996293	0.0518946	-0.0193457	0.124012	-0.00141089	0.0865597	0.0455151	9.73459e-05	0.0426664	0.234376	-0.00593779	0.00816936	-0.0452441	0.0014222	-0.00910771	-0.0523893	0.0174381	0.134498	-0.000854213	7.53673e-05	0.0104597
0.00256308	-0.0422224	0.000182426	-0.00446923	0.0111777	-0.00784003	0.0711403	-0.0601741	0.0533674	0.00304085	0.204558	-0.0457233	0.255596	-0.0112806	-0.00211793	0.0984322	0.0160638	0.0344142	0.11877	0.0181813	0.0358199	-0.0437949	0.0295738	-0.0018519	0.013166	-0.0350469	0.0667049	0.0263104	7.88392e-05	0.00385508
0.0181615	-0.036467	1.45178e-05	-0.0066634	0.0102334	-0.0510776	0.104769	-0.0622794	0.0626103	-0.015563	0.0630891	-0.00766259	0.204605	0.00497006	-0.00689583	0.0520887	0.0153155	0.0377766	0.219056	-0.0140485	0.0511556	-0.0210218	0.08387	-0.0123825	-0.0209897	0.0303365	0.201126	-0.0187945	0.000277034	0.0106998
0.00384465	-0.0347631	2.1942e-05	-0.00215921	0.00799226	-0.0104577	0.0674109	-0.0492951	0.0307373	-0.00563596	0.085352	-0.0213909	0.268721	-0.00840819	0.113425	0.0358243	0.00685572	0.0381707	0.193656	-0.00607231	0.0657478	-0.0215648	0.0605573	-0.0115125	-0.00340929	0.000833243	0.004279	0.0242602	0.150583	-0.0128463
0.0286681	-0.0413658	0.00615832	-0.0233988	0.00450035	-0.0253282	-0.0277079	-0.0447179	0.0491153	-0.00959814	0.0937685	-0.00887659	0.294336	-0.0164638	0.130589	0.0441604	0.00806073	0.0576247	0.139971	-0.0145302	0.0144875	-0.0160221	0.070975	-0.0369516	0.00515262	0.00960274	0.192756	-0.0129652	0.000582462	0.0153996
-0.0164709	-0.01665	0.0464676	-0.0405998	0.0055088	-0.0117426	-0.0555768	-0.0854068	0.0550915	-0.0190839	0.0180199	0.018652	0.300546	-0.0219256	0.0530005	0.0379725	0.00399397	0.0332077	0.201037	-0.011262	0.0262959	-0.0188562	0.0900424	-0.0418371	-0.00227577	0.00445669	0.130096	-0.0246838	0.0917103	-0.00905523
-0.00454174	-0.0122318	0.0455179	-0.0195516	0.0585659	-0.0531585	-0.0205044	-0.0621249	0.0645219	-0.0245156	0.106436	0.00563697	0.208846	0.0141782	0.0529101	0.0537126	0.0202607	0.0228302	0.188617	-0.00752777	0.0700031	-0.0380294	0.0723113	-0.0414053	0.00481514	0.0187744	0.091847	-0.00719284	0.105859	-0.016665
0.000638588	-0.0142106	0.000154092	0.0091154	0.00301898	-0.0130243	-0.0503675	-0.079297	0.110187	-0.0510483	0.0610578	0.00814077	0.333455	-0.0361296	-0.00702048	0.0404933	0.0504593	0.0258667	0.193899	0.0113935	0.0550939	-0.00581723	0.0309907	-0.0385366	-0.00114618	0.00781455	0.120701	-0.0166448	0.00262117	0.0235698
0.00148306	-0.0414719	0.000145206	-0.000953311	0.0156463	-0.0366413	-0.0522117	-0.0659542	0.0292012	-0.0094687	0.100321	-0.00232666	0.2143	0.0110447	8.82572e-06	0.0406942	0.000316072	0.0139233	0.0767939	0.0385944	0.0635529	-0.0209495	0.0277691	-0.0242425	-0.0228554	0.012627	0.140157	-0.0259975	0.0907283	-0.00645578
-0.000610863	-0.0289887	-0.038124	0.0190031	0.000156197	-0.0568936	0.0136408	-0.0788342	0.0310693	-0.0220462	0.156772	-0.00518089	0.230771	0.0259484	0.0401664	0.0463027	0.00556845	0.0293541	0.145924	0.0149123	0.0119935	0.000587021	0.0389428	-0.0400608	0.00459557	0.0173445	0.208006	-0.0318992	0.000365182	0.0118524
0.00141007	-0.0564609	0.00273469	-0.0237878	0.0281367	-0.0408784	-0.0333956	-0.0644131	0.0677589	-0.0285252	0.167838	-0.0116118	0.280283	0.0099733	0.0239384	0.0505746	0.0192123	0.0164709	0.268394	-0.0439166	0.00542773	0.015714	0.00864796	-0.0194476	-0.0332653	0.0408253	0.0718891	-0.0229905	0.000339552	0.0231434
-0.0274555	-0.0123201	0.022175	-0.0232648	0.00471334	-0.0376994	-0.0061562	-0.08787	0.00137931	-0.00543718	0.168057	-0.00601073	0.318483	0.00772627	0.0345891	0.0380133	0.0734314	0.0381829	0.21423	-0.014924	0.0292932	-0.013988	0.0437338	-0.0233495	-0.000135423	0.041212	0.0198395	0.03697	6.97758e-05	0.000885559
-0.00672223	-0.0158741	3.49874e-05	-0.0120662	0.00241664	-0.0260002	0.000333482	-0.0686773	0.0489769	-0.0202821	0.101973	0.00352297	0.235212	0.0274042	0.0131508	0.0350949	0.0917253	-0.0101121	0.181693	0.0155901	0.040213	-0.0296122	0.0282014	-0.0374483	0.00256941	0.0235068	0.109059	-0.000375615	0.0781682	-0.00183946
0.0098527	-0.0322061	0.000210932	0.00250286	0.0210466	-0.0323379	-0.00646915	-0.0761672	0.00179986	-0.0210932	0.0940193	-0.0118179	0.383098	-0.0221622	-0.0112165	0.0446626	0.0185926	-0.00281399	0.228131	-0.0380839	0.0472214	-0.0430319	0.0237527	-0.0287624	0.0219256	0.0148071	0.136435	0.00742841	0.00292758	0.02183
0.000524606	-0.0183761	0.000328799	-0.0232825	-0.044741	-0.00452438	-0.01522	-0.070608	0.0686678	-0.0201617	0.0977229	0.00551723	0.263509	-0.00496504	0.000211279	0.0616389	0.0649698	0.0177143	0.220388	-0.0305082	0.0574534	-0.0387905	0.000183643	-0.0213172	0.0278309	0.0104547	0.252506	-0.0192158	0.000365606	0.0402697
-0.0472628	0.00473405	0.0977676	-0.0453432	-0.00607901	-0.0143816	0.0488074	-0.105776	0.0347913	-0.00978997	0.183315	-0.0127603	0.290634	0.000466531	-0.0163682	0.0524116	0.0415276	0.021924	0.114667	0.00394023	0.0380128	-0.0213262	0.0482425	-0.0308746	-0.0108816	0.0214238	0.142821	-0.0284877	0.0213373	0.0180146
-0.0280797	0.0118605	0.0489859	-0.0182377	-0.025761	-0.00297358	-0.043916	-0.0947133	0.0402267	-0.0175194	0.0173935	0.0388509	0.180637	0.0349231	-0.000712058	0.0349939	0.0437883	0.00347422	0.218571	-0.0159391	0.0780761	-0.0519638	0.0590818	-0.0133251	-0.0298717	0.00213198	0.0645138	0.0148774	0.0288945	-0.00740164
0.000356694	-0.0244697	0.0995036	-0.017224	-0.0322328	0.00357706	-0.0355004	-0.0653742	0.0176851	-0.00750432	0.115589	0.0219572	0.20196	0.0227874	-0.021439	0.0602958	0.0761011	0.0139653	0.172837	-0.0381476	0.0444624	-0.0181862	0.0970934	-0.0380143	-0.043376	0.0278073	0.131266	-0.00413108	0.150877	-0.00872966
-0.0142323	-0.0108738	0.0642262	-0.0112508	0.00928276	-0.0330562	-0.0415759	-0.0731659	0.0890034	-0.0216843	0.129283	0.0214405	0.284678	0.0444578	-0.017084	0.0558506	0.00196505	0.00227278	0.217155	0.048919	0.100951	-0.036487	2.47339e-05	-0.0172499	-0.0442437	0.0321667	0.181176	-0.0156509	0.0738267	-0.00481005
-0.0185819	-0.0113393	2.97024e-05	-0.00223901	-0.0234892	-0.0284575	0.0216085	-0.115447	0.112249	-0.0408166	0.0861644	0.0328179	0.228051	0.0231698	0.0530027	0.0297241	0.034371	-0.00355528	0.216326	-0.019128	0.0510763	-0.0236909	0.0392454	-0.00501083	-0.0380284	0.016958	0.169883	-0.014399	0.0026083	0.020396
0.00134422	-0.0102382	0.0106873	-0.02216	-0.0390196	-0.0108385	-0.0125131	-0.0847776	0.00679203	-0.0192593	0.0229329	0.0394801	0.105928	0.0724967	0.0483865	0.0272528	0.0556684	-0.00209581	0.115613	0.00654598	0.0101336	-0.0119449	0.026022	-0.00896221	-0.0639043	0.0443581	0.144414	-0.0150463	0.000842947	0.00625644
-0.0784557	0.0220745	0.0335653	-0.0157548	-0.0141778	-0.0116947	-0.0228242	-0.0936852	0.0641616	-0.0151314	0.0271284	0.011823	0.226458	0.00295513	0.00461002	0.054872	0.0585444	-0.014639	0.222008	-0.0138072	0.000363317	-0.0254266	0.0598256	-0.0137949	-0.0714574	0.0493475	0.133242	0.0182516	0.147485	-0.00334057
-0.0167825	0.0140795	0.0297791	-0.0155755	0.00851954	-0.0138623	-0.0492826	-0.0709466	0.0914293	-0.0151079	0.0675922	0.0167797	0.335538	0.0341604	0.0169794	0.0288101	0.0895846	-0.00338611	0.240895	-0.00761627	0.0631695	-0.0284112	0.0693743	-0.0435338	-0.050226	0.042101	0.182079	-0.0187834	0.132925	-0.00375323
-0.0421051	0.0186606	0.0354036	-0.0132778	-0.00555708	-0.016108	-0.0535611	-0.0427474	0.117026	-0.0413187	0.0473308	0.0211021	0.232794	0.0392764	0.0211634	0.0343008	0.0480604	-0.00733415	0.270834	-0.0308267	0.00120237	-0.00417304	0.04486	-0.0202479	-0.00835132	0.0252276	0.168105	-0.0376261	0.0524354	0.00051495
-0.00872669	0.00430414	0.029082	-0.0338553	-0.0372903	-0.0095134	-0.040204	-0.0895244	0.063854	-0.0245176	0.159206	0.0105916	0.238313	0.00255861	7.93096e-05	0.0300141	0.0111588	0.0110541	0.139059	-0.0049359	0.0207129	-0.0062818	0.0415274	-0.00382189	-0.018414	0.0244499	0.207439	-0.0373881	0.0109132	-0.00907596
-0.0279806	0.00640562	-0.0321986	-0.0134614	-0.0175341	-0.0304873	-0.204539	-0.0338423	0.149243	-0.0383039	0.0439349	0.0369047	0.229831	0.0332256	0.0643231	0.0290028	0.0147608	-0.0215079	0.253957	-0.0434488	0.0287046	0.00441102	0.0227973	-0.010904	-0.0061292	0.0304027	0.152589	-0.0345992	0.00423973	0.0118537
-0.0100613	0.00980761	1.68691e-05	-0.0102013	0.000711777	-0.0511555	-0.0263347	-0.0930113	0.0934611	-0.022537	0.16107	-0.0086519	0.261856	0.0263517	0.0141013	0.0545238	0.123526	-0.0306726	0.240308	-0.0467827	0.00247625	-0.0111283	0.0377934	-0.0180568	-0.0116351	0.0105489	0.119502	-0.000867675	0.000295487	-0.0043634
-0.0108757	0.00257903	0.0173222	-0.0133536	-0.0298712	-0.0448625	-0.00707671	-0.110168	0.0499735	-0.00286943	0.0746765	0.0232867	0.226828	0.0269549	0.107901	0.0237704	0.0479028	0.00251863	0.20244	-0.0285287	0.0063982	-0.0283037	0.000217654	-0.0139695	-0.00392245	0.0353168	0.148703	-0.0392298	0.0831606	-0.00594015
-0.0135716	0.00489801	5.64155e-05	-0.016862	0.0037228	-0.042753	-0.0310556	-0.105443	0.0852482	-0.0226506	0.154226	-0.0143751	0.357382	-0.0485131	-0.0109738	0.0548498	0.00202389	0.00114913	0.2394	-0.0375347	0.0480574	0.02079	0.065406	-0.00632289	-0.0107791	0.0176879	0.0932376	-0.0208817	0.0861011	0.00148943
-0.0159698	-0.00687554	2.53315e-05	0.00213432	-0.0160676	-0.0320433	-0.00651079	-0.0927203	0.1139	-0.0381431	0.130729	0.00257217	0.395873	-0.0282051	-0.0207938	0.0416749	0.000849727	-0.00997411	0.160013	0.00335661	0.0241625	-0.028818	0.0159674	-0.0109203	-0.0703149	0.0525859	0.166288	-0.0274315	0.162059	-0.0177773
-0.053197	0.0252741	0.044861	-0.0130085	-0.0227456	-0.0379422	-0.0113801	-0.125361	0.0482735	-0.0108214	0.11644	0.0270558	0.423941	-0.0252112	0.0311785	0.020988	0.00659175	0.016667	0.225781	-0.0293126	0.00631419	-0.0205351	0.0200251	-0.0136067	-0.00608232	0.0354006	0.173362	-0.0148103	1.22081e-05	0.00819279
-0.00335827	0.0105124	0.0147422	-0.0238938	0.00478031	-0.0166297	-0.0122088	-0.0619121	0.0385543	-0.00703789	0.0794623	0.0464389	0.426267	-0.03276	0.0127963	0.0245899	0.0944844	-0.0145902	0.0926796	0.000510062	0.0338962	-0.0315869	0.000817477	0.00699251	-0.0115553	0.0371847	0.169775	-0.0147919	0.0936433	0.00116164
-0.00284312	0.00673588	0.00505262	-0.00986606	-0.0140144	-0.0407175	0.0165736	-0.0781513	0.0574971	-0.0196005	0.0914311	0.0179442	0.292156	0.0182276	0.145925	0.0264448	0.0640053	-0.00282413	0.262678	-0.0298745	0.00888928	0.0315621	0.000294215	-0.0104673	-0.00377253	0.032916	0.148849	-0.0236675	0.000414122	0.0307029
-0.0415698	0.0256863	0.0150792	-0.017254	0.00625387	-0.0367469	-0.0319391	-0.102218	0.116144	-0.0288261	0.0729669	0.0536856	0.346056	0.0202359	0.0767206	0.0360329	0.00122239	0.0293704	0.294097	-0.0292284	0.0539406	0.0183407	0.0504856	-0.0222774	0.000523334	0.0227523	0.15769	-0.0456533	0.00101369	0.0159859
-0.0609871	0.0383856	0.0839084	-0.0216822	-0.0594311	-0.0264398	-0.0619833	-0.0705921	0.0708542	-0.0184454	0.0802104	0.041537	0.316998	0.00198893	0.0651449	0.0129159	0.00453528	0.0096447	0.308289	-0.0301679	-0.00856537	0.0166339	0.0350712	-0.0124299	-0.00848034	0.0428881	0.125171	-0.053793	0.00133749	0.024953
-0.0525208	0.053042	-0.00643573	-0.0207331	-0.00432754	-0.0377789	-0.0567776	-0.0971763	0.0898381	-0.023632	0.176315	0.0214644	0.383668	0.000205289	0.0932576	0.0342651	0.0758134	-0.00172243	0.289848	-0.025563	0.0210158	0.0221591	0.00114131	-0.0151699	0.0239028	0.0154231	0.19568	-0.022401	0.00807441	0.0114583
-0.0553625	0.0325031	0.0765017	-0.025475	-0.0296346	-0.0483406	-0.0332051	-0.102148	0.084454	-0.0286213	0.135143	0.00936258	0.417755	-0.00633003	0.175481	0.00199043	0.0016135	0.0239046	0.224427	-0.0258163	0.0242048	0.016457	0.0471004	0.00347585	0.00114163	-0.0217065	0.113863	-0.021566	0.000787118	0.00931232
-0.0308597	0.0508829	0.00322246	-0.0194656	-0.0149312	-0.0388077	0.0706779	-0.108453	0.0901102	-0.027445	0.0891121	0.0482277	0.422861	-0.0199681	0.109842	0.0325418	0.00920446	0.0140285	0.288571	-0.032301	0.0284407	-0.00609321	0.0659983	-0.00499137	0.0476892	0.0078407	0.15851	-0.0155845	3.23814e-05	0.00494238
-0.010037	0.00307409	0.00286746	-0.0126906	-0.103148	0.00896025	-0.0447066	-0.0574282	0.061091	0.00464525	0.110281	0.0409839	0.453206	-0.026745	0.0950819	0.0448291	0.00373479	0.00339513	0.303435	-0.0343533	0.00829861	0.00308297	0.00297925	0.000537937	0.0549137	-0.0178026	0.166199	-0.0351097	0.000113685	0.0195865
-0.0545954	0.044313	0.0460515	-0.0261651	-0.0302947	-0.0384051	-0.0128253	-0.0896787	0.0669185	-0.00840354	0.113102	0.0391901	0.386617	-0.0124957	0.0631895	0.00422183	0.0717567	0.00459753	0.224027	-0.0163163	0.00123424	0.0158798	0.0602583	-0.0228989	0.0192117	-0.0111954	0.213636	-0.041833	0.114525	-0.0216369
-0.0748716	0.0470179	2.3175e-05	-0.00321872	-0.0274931	-0.0303911	-0.0134317	-0.0871	0.0457695	-0.00975034	0.0954788	0.0310804	0.310083	0.0137148	0.182715	0.0143115	0.0046446	0.0145827	0.195808	-0.017987	0.0356805	-0.00385155	0.0233781	-0.0175396	0.02818	0.0193856	0.0805555	0.0091968	0.000291184	0.0240821
-0.0943169	0.0388144	0.0172558	-0.0152769	-0.000632371	-0.0312938	-0.0210072	-0.091249	0.0554242	-0.0208763	0.174228	0.00696319	0.443674	-0.0134343	0.165541	0.0102037	0.134292	-0.00122922	0.253307	-0.00143802	0.0250421	-0.000536673	0.00203043	0.010869	0.0444359	-0.00151393	0.0055265	0.0139059	8.54867e-05	0.0128577
-0.0515161	0.0473869	6.82644e-05	0.000164064	-0.0335761	-0.0183608	-0.0188431	-0.095291	0.0687596	-0.00972031	0.0615115	0.0468047	0.318966	0.0116814	0.175978	0.0335759	0.0744418	0.0156966	0.290555	-0.029472	0.00995989	0.00528567	0.0271248	0.0142233	0.00756088	0.009606	0.206734	-0.0251421	0.001036	0.0239668
-0.0190384	0.0257191	1.4067e-05	-0.0109696	0.00653042	-0.0285266	-0.0322459	-0.0909674	0.0630072	-0.0142346	0.148091	0.0379522	0.45333	-0.00818646	0.237011	0.0249314	0.181785	-0.0161874	0.093207	0.0114976	0.0629542	-0.0146754	0.0835155	-0.0253626	0.038549	-0.00106048	0.105156	-0.00647049	0.065256	-0.00315444
-0.0106686	0.0285878	0.0657575	-0.00710629	0.00076421	-0.0381147	-0.0613838	-0.0564028	0.103052	-0.0313308	0.178421	0.0320125	0.350351	0.00280797	0.210601	-0.0219273	0.0420322	0.00474181	0.162995	0.0373317	-0.0136526	0.0205363	0.100485	-0.0249643	0.0158023	0.00517376	0.109086	0.00696088	0.00515186	0.00642088
-0.013239	0.0127407	0.00254062	-0.0205854	0.0149641	-0.0439993	0.0232698	-0.0508167	0.0715828	-0.00909443	0.217977	0.0289578	0.422921	-0.00760501	0.248638	0.0181041	0.153757	-0.00816421	0.31371	-0.0328964	0.00124646	0.0162347	0.0479722	-0.024754	0.0201519	-0.00284617	0.16296	-0.00651601	0.00298403	0.0153547
-0.0778374	0.0435173	0.0591958	0.00530245	0.001739	-0.0440411	0.0639895	-0.0483345	0.0787639	-0.0249855	0.145006	0.0361265	0.44114	-0.0194302	0.177818	-0.00035021	0.145097	-0.0153545	0.215819	-0.0231077	0.0573875	-0.0284323	0.000888418	-0.00956226	0.00285217	-0.0208676	0.0240037	0.00617302	5.45491e-05	0.0213447
-0.0818041	0.0580801	0.0322841	-0.0135157	0.0236749	-0.0594685	0.0732007	-0.039708	0.0852738	-0.0202692	0.174329	0.0504393	0.39253	-0.00709314	0.260417	0.0113137	0.0223851	0.0169788	0.117179	0.000341656	7.38961e-05	-0.0217303	0.0521201	0.00137623	0.00164203	-0.00482652	0.000936187	0.0100761	0.0952428	-0.00411858
-0.0355304	0.00112707	0.0235851	-0.00957583	0.00510759	-0.0506226	-0.0205866	-0.0367075	0.0634497	0.0153178	0.135335	0.0143646	0.391646	-0.023136	0.294558	-0.0302257	0.143264	-0.00222019	0.240645	-0.0165263	0.0437094	0.00319865	0.000769906	-0.0151274	0.00487546	0.0128098	0.0236204	0.0380543	9.95703e-05	0.0246289
-0.00153179	-0.00758757	0.0108147	-0.00486339	0.0109231	-0.0424163	-0.0420661	-0.0538989	0.0939924	-0.0287512	0.207295	0.0182426	0.458553	-0.0209915	0.180018	0.0152983	0.0155115	0.0317709	0.270791	-0.0307097	0.0001637	0.00815295	0.0559742	-0.0367471	0.00244915	-0.00787662	0.155809	-0.00135596	0.00799631	-0.00317195
-0.0570143	0.0530152	0.090581	-0.0139801	-0.0147288	-0.0380151	0.0899722	-0.0720601	0.086643	-0.00849492	0.115609	0.0211429	0.405545	-0.00962972	0.260613	-0.0102311	0.00539276	0.0114798	0.222007	-0.00930296	0.00796037	0.0104478	0.0523054	-0.0355089	0.0152994	0.00997185	0.177897	-0.0109764	0.0028239	0.0230547
-0.0124283	0.01607	0.0108087	-0.00367861	0.0145351	-0.0593562	-0.0617968	-0.0513355	0.0920871	-0.0339935	0.183221	0.0213616	0.420057	-0.00771439	0.197179	0.0195877	0.183107	-0.0231732	0.25169	-0.00900298	0.0450436	0.00122586	0.0315025	-0.0131383	0.00755403	-0.00466588	0.189561	0.0031318	0.0725858	0.0109911
-0.0550356	0.0227915	0.0561629	0.00100828	0.0280326	-0.0612252	0.00888972	-0.0428882	0.103582	-0.0305939	0.0711514	0.0462849	0.4988	-0.00874417	0.236509	-0.0140368	0.00911628	0.0512953	0.267595	-0.0176313	0.0401721	-0.00824373	0.00115204	0.00268317	0.032917	0.00858697	0.0117792	0.0111584	0.0770958	0.00351614
-0.00735582	0.00089336	0.0764428	0.00181198	0.0367369	-0.0602887	0.00141614	-0.0567962	0.116539	-0.0320428	0.0562407	0.048732	0.455719	-0.0397667	0.295964	-0.00897364	0.178151	-0.0207882	0.240573	-0.0251231	0.0718452	-0.0268742	0.0464772	-0.0140582	0.00779709	0.00141687	0.00880703	0.0416439	0.082052	0.00503136
-0.0419982	0.0362361	0.0201295	-0.00310204	0.00105281	-0.0542207	0.0547881	-0.0629335	0.109888	-0.0149195	0.137176	0.0480847	0.415891	-0.0204308	0.311978	-0.0293069	0.10924	0.0133854	0.159549	-0.0163934	0.0232022	-0.00776733	0.043716	-0.0081364	0.0557901	-0.00598294	0.216268	-0.0367774	0.000275817	0.0157821
-0.0139	0.0220311	0.0449125	-0.038737	0.0362368	-0.0636238	0.000317258	-0.0741243	0.113908	-0.0334041	0.222021	0.00419159	0.368765	-0.0380923	0.269717	-0.000247974	0.11465	0.00412063	0.228119	0.00698068	-0.00952527	0.0360011	0.0584144	-0.0437289	0.0428917	-0.00548904	0.13731	-0.0276904	9.31479e-05	0.0305547
0.00112469	-0.0172676	0.0678432	-0.0219054	0.000462847	-0.0364567	0.0602992	-0.0442906	0.0630528	-0.0174416	0.0360617	0.0364699	0.2735	-0.0195609	0.307794	-0.0172635	0.0540701	0.0199382	0.18124	0.0128524	0.0187216	0.00556921	0.0536847	-0.0157896	0.0849927	0.0140735	0.140652	-0.0344975	9.09365e-05	0.0135612
-0.0127926	0.0249448	0.0109333	-0.0122149	0.0357332	-0.066956	0.0202508	-0.052768	0.0893252	-0.0278523	0.17331	0.00677308	0.282098	-0.0364517	0.243937	0.00850507	0.139246	0.0131523	0.262247	-0.0251471	0.0134473	0.0273933	0.0533344	-0.0252204	0.0785597	-0.0126057	0.232039	-0.031955	5.22947e-05	0.0248811
-0.0288249	-0.00969369	4.00658e-05	-0.0113248	0.0134378	-0.0503494	-0.0361131	-0.0618787	0.0803894	-0.00130474	0.15194	0.0102298	0.459834	-0.0348856	0.214877	0.0222347	0.0333967	0.0316385	0.302044	-0.0144585	0.020352	0.0138905	0.00225745	-0.00431548	0.156009	0.0110443	0.0216241	-0.00138809	0.00454667	0.0116782
-0.0885916	0.0334809	0.0864622	-0.0139323	0.010699	-0.0593275	0.00211558	-0.0410741	0.10609	-0.0238175	0.249844	0.00063492	0.334245	-0.0214997	0.330176	-0.015651	0.0329497	0.0203588	0.253243	-0.00720125	0.000931006	0.010472	0.0833028	-0.0372828	0.267035	-0.0113003	0.184321	-0.0281863	0.000533278	0.00100196
-0.00714468	0.0140261	2.53103e-06	-0.0234989	0.00304336	-0.0603119	0.0328449	-0.0658725	0.0371131	-0.0282325	0.210678	0.010939	0.188815	0.0187776	0.391974	-0.0430593	0.127725	0.017427	0.184914	0.00447487	-0.0160117	0.0323574	0.0728872	-0.0324605	0.227962	-0.0150446	0.207946	-0.021102	0.0861629	-0.00115469
-0.075526	0.0262874	0.0385802	-0.0304264	0.0235372	-0.0686261	-0.0421433	-0.0468789	0.0906145	-0.0316	0.0777248	0.0208233	0.215768	0.00886837	0.321145	-0.0121386	0.182	0.0125478	0.165163	0.0308627	0.0020145	0.0287814	0.000638524	-0.0126953	0.241692	0.0142689	0.168958	-0.0331217	0.000567895	0.0224751
-0.042274	0.00723765	0.0411631	-0.0134118	-0.0269093	-0.0455865	0.0810077	-0.0494498	0.160259	-0.0118334	0.228496	-0.00209138	0.244929	0.00466514	0.375956	-0.0255541	0.185237	-0.01832	0.274033	-0.0233359	0.0121411	0.0245462	0.000689371	-0.012596	0.217203	0.0126165	0.160648	-0.0234816	0.00309513	0.00846442
-0.045203	0.0305942	0.0993666	-0.0314415	-0.0180703	-0.0386979	0.0721646	-0.0428159	0.108915	-0.0228058	0.264889	-0.008315	0.302021	-0.0343416	0.35747	-0.0221002	0.16817	-0.00452083	0.249563	-0.0154996	0.0228007	0.00300173	0.0788325	-0.0241001	0.258224	0.017987	0.0367533	-0.0172342	0.00132655	0.0189266
-0.00784109	-0.0155913	0.0593424	-0.0146977	0.00874734	-0.0449829	0.0409328	-0.0455619	0.0782307	-0.0183569	0.219529	0.00624164	0.284318	-0.0115555	0.361941	-0.0222817	0.100366	0.0145737	0.263842	0.0014376	0.00169362	0.015344	0.163981	-0.0342665	0.0888974	0.0286223	0.273237	-0.0477523	4.66482e-05	-0.000127626
-0.0503764	0.0296842	0.133155	-0.0559877	-0.0099013	-0.0442007	0.0809886	-0.0517131	0.0793368	0.00106932	0.215665	0.0147294	0.312064	-0.0311462	0.285676	-0.0123629	0.185377	-0.00768738	0.320514	-0.0160232	-0.0299112	0.0194178	-0.0171212	-0.0413333	0.193286	0.00605443	0.0013696	0.0136777	0.000709385	0.0148377
-0.0771154	0.0286727	0.0654879	-0.0147839	0.000152811	-0.0367813	0.081114	-0.0482595	0.10093	-0.00962608	0.214382	0.00553043	0.283014	-0.0361431	0.309335	0.0134689	0.117466	0.00190098	0.296651	-0.0275802	0.0106026	0.00780095	0.0367232	-0.000802709	0.0670609	0.0024957	0.13634	-0.0160923	0.000297641	0.0272839
6.4611e-05	0.0264203	0.000956094	-0.0167179	-0.00163808	-0.0497005	0.000460643	-0.0590311	0.0623554	-0.0226024	0.0825988	0.0449859	0.32204	-0.0279623	0.21532	-0.00259903	0.198412	0.0114744	0.212569	-0.0069407	-0.00254031	0.0153815	0.0051019	0.00716121	0.126649	-0.00605896	0.208216	-0.0269178	0.000512969	-0.00204935
4.44259e-05	0.0299	0.0731585	-0.0174991	0.0117858	-0.0531613	0.0665102	-0.0460596	0.0841418	0.00182302	0.196177	0.0157393	0.369373	-0.0141352	0.341793	0.00194582	0.143187	-0.000136252	0.175126	-0.000923881	0.00243322	0.0249901	0.00835512	0.0227633	0.00343202	0.0354787	0.129764	0.00630649	0.00179638	0.0134801
0.00231334	-0.00653981	0.00305768	-0.0327501	0.0325169	-0.0565649	-0.0118028	-0.0291812	0.0858406	-0.0264609	0.282351	-0.00710441	0.344504	-0.0305001	0.276873	0.0155771	0.100163	0.00690189	0.303532	-0.00761576	0.029788	0.00892606	0.147337	-0.0253349	0.167675	0.013395	0.113956	-0.0131332	0.0909295	-0.00764117
-0.0256074	0.0126613	7.18743e-05	-0.0153813	0.00282351	-0.0320197	0.00127643	-0.066015	0.0405516	-0.00332801	0.170027	0.0201709	0.412814	-0.0336709	0.189001	0.000691377	0.1661	-0.00227082	0.269999	-0.0277629	0.00102142	0.014788	0.0056394	0.00640979	0.201248	-0.00679595	0.0511988	0.0120882	0.153144	-0.0108232
-0.0229393	0.00938785	0.00195608	-0.0156904	-0.0126573	-0.0242667	0.0478372	-0.0170463	0.108044	-0.0158861	0.195346	0.0365427	0.350113	-0.01836	0.301846	-0.014004	0.1103	0.0190336	0.243154	-0.000176124	0.0466814	-0.00851853	0.175551	-0.0340375	0.120051	-0.00493949	0.225468	-0.0232033	0.0801162	0.00456932
0.000165459	-0.00379699	4.59855e-06	-0.0254358	0.00785399	-0.0249957	0.0498598	-0.0485812	0.093302	0.0105667	0.218035	0.016822	0.277743	-0.0551369	0.316169	-0.0182433	0.198618	0.000850128	0.306181	-0.0100201	0.0117947	0.0262431	0.197856	-0.0409132	0.113723	-0.00266595	0.236479	-0.0319269	0.000279486	0.013657
-0.0819021	0.0386482	0.0369554	-0.0275949	0.0548253	-0.0496242	0.0788124	-0.0473095	0.0920932	-0.0118973	0.206135	0.009493	0.203411	0.00577194	0.235543	0.00998524	0.237978	0.00394363	0.329142	-0.0298703	0.0195736	0.00800223	0.019288	-0.0163835	0.161917	-0.0135614	0.138512	-0.010656	0.161648	-0.020111
-0.0635042	0.0225374	0.00025261	-0.0265601	-0.00207552	-0.0301987	-0.0529863	-0.0502972	0.148956	-0.0301414	0.225288	0.0247384	0.19561	-0.0157418	0.248526	0.0163903	0.206302	-0.00825507	0.196877	-0.0227241	0.032526	0.018593	0.059688	-0.0136955	0.00558591	0.0302102	0.167513	0.0160926	8.52167e-05	0.00688783
-0.0256707	-0.0143687	0.0100752	-0.0233597	0.0200188	-0.0466032	0.0648906	-0.0290617	0.139511	-0.0296166	0.411049	-0.0507294	0.211347	0.000575155	0.202504	0.00735543	0.147835	-0.0069887	0.396699	-0.0285266	0.001917	0.0222641	0.0457533	-0.0202983	0.142108	-0.00354714	0.0481722	-0.00743202	0.139477	-0.00240363
-0.0587044	0.0122976	0.00547097	-0.0214118	-0.0479946	-0.0256427	0.0505244	-0.0337275	0.139062	-0.015047	0.260475	-0.0190193	0.339509	-0.0404086	0.287278	-0.0182275	0.168643	-0.00852356	0.305848	-0.0074955	0.0422088	-0.0049258	0.0197114	0.017807	0.00508008	0.00445619	0.000332059	0.020673	0.00567888	0.01863
0.0201091	-0.0265557	0.00565999	-0.0291507	-0.0145662	-0.0435794	0.0784047	-0.0589264	0.123985	-0.0294013	0.295559	-0.0141289	0.219364	-0.0046189	0.169309	0.00476103	0.125142	-0.00195657	0.264188	0.0129669	0.000384804	0.00231404	0.0269174	0.024402	0.122657	0.00634239	0.0251485	0.00205124	0.00335972	-0.00225636
-0.00521834	-0.00253177	0.00552931	-0.0103466	-0.0358265	-0.0190194	0.0421871	-0.0493543	0.139842	0.00700277	0.194842	-0.012589	0.375591	-0.0330909	0.146231	0.0204293	0.1053	0.00547053	0.195678	-0.0211124	0.0201758	0.0217534	0.132133	-0.00267743	0.144795	0.00525661	0.0285035	-0.00667316	0.000210921	0.00382954
-0.00957898	-0.00625973	0.116768	-0.0474091	-0.0162189	-0.0277637	0.0562911	-0.018915	0.0105661	0.00262202	0.217733	-0.0183962	0.442341	-0.0420668	0.162438	0.0417352	0.178316	-0.0133203	0.365328	-0.0234017	0.0256156	0.000128924	0.134882	-0.000252598	-0.0343815	0.446898	0.00182704	0.0271206	0.000438951	0.0127301
-0.0259513	-0.0165831	0.00584379	-0.0147783	0.000433407	-0.0465881	0.0386898	-0.0496976	0.0359835	-0.00673193	0.313316	-0.0424156	0.331367	-0.0346447	0.128277	0.0163813	0.201562	-0.0267589	0.255589	-0.0324759	0.0230464	0.00560031	0.16357	-0.013179	0.0708983	0.185821	0.0292625	0.0111773	0.169177	-0.0189408
-0.0361008	-0.00794846	0.0275242	-0.00780644	0.0149621	-0.0255799	0.0078057	-0.0309141	0.026836	-0.00359364	0.220297	-0.0234557	0.321835	-0.00401308	0.111269	0.0034421	0.126158	0.0188386	0.201424	0.0201353	0.00979511	-0.007727	0.152701	0.00743658	0.119989	0.015088	0.00077107	0.0192817	0.00654814	0.00383878
-0.0133515	-0.00588902	1.46755e-05	-0.00264099	0.0396061	-0.0438364	0.066628	-0.0284426	0.0815136	-0.0208431	0.25062	-0.031063	0.296971	-0.01223	0.229325	-0.017608	0.086123	0.0040804	0.17288	0.00857828	0.0354164	-0.0188922	0.124841	-0.00163414	0.176471	-0.0294375	0.185554	-0.0201863	0.100522	-0.0123706
0.00249159	0.00345108	0.0742689	-0.0211007	0.00825016	-0.0387971	0.0528894	-0.0168272	0.138964	-0.017378	0.183605	0.00366743	0.313252	-0.0451222	0.182609	0.0135208	0.11069	-0.00228948	0.33074	-0.0054096	-0.0209479	0.040196	0.128431	-0.0164851	0.151224	-0.02378	0.0973493	0.0148524	0.0977758	-0.00264996
0.00744554	-0.034287	0.00585981	-0.0135974	0.0410455	-0.0522761	0.000633965	-0.0341221	0.00108345	-0.00231316	0.243904	-0.00665788	0.258785	-0.0167097	0.179054	0.013989	0.147828	-0.0205335	0.309784	-0.00363811	0.000267565	0.00457585	0.101433	0.005645	0.216623	-0.0059301	0.136411	-0.0182049	0.00093917	0.0226076
-0.057752	0.0212794	0.000447068	-0.0319636	0.00858783	-0.0375269	0.000103186	-0.0706098	0.0701721	0.0137025	0.206187	0.00686566	0.323115	-0.0465579	0.184584	-0.00251404	0.0595522	0.00294201	0.316704	-0.0191184	0.0136737	-0.0155824	0.0838742	-0.0219784	0.240247	-0.0273774	0.157339	0.0142854	0.00153071	0.0247123
0.0463723	0.0120524	0.000447068	-0.0319464	0.0234111	-0.0612424	0.0505076	-0.021969	0.0326296	0.0121223	0.193175	0.0105773	0.479182	-0.0276577	0.0280341	0.00735228	0.207292	-0.0273661	0.224451	0.0270781	0.0153929	0.0014895	0.174935	-0.019939	0.198675	0.02805	0.159341	-0.0126612	0.160179	-0.00731315
8.71711e-06	0.00779552	0.0102572	-0.0159158	0.0089246	-0.0362537	0.0486374	-0.0245214	0.0850549	0.000783101	0.204459	0.0126548	0.333004	-0.047982	0.186623	-0.0185062	0.00410022	0.00525803	0.253364	0.00203022	0.0198368	-0.0237123	0.00435081	0.0175934	0.330084	-0.0311045	0.000770681	0.00878679	0.0660588	0.0227695
-0.097061	0.0310091	0.0853561	-0.0111126	0.0322742	-0.0679896	0.0302535	-0.026405	0.065789	-0.000180873	0.231935	-0.00436257	0.394051	-0.0589987	0.0548	0.0130083	0.227346	-0.0397851	0.309773	-0.00498907	0.0327082	-0.0114979	0.177815	-0.0473968	0.283683	-0.0369073	0.00132665	0.0310665	0.000160564	0.0338305
-0.0841388	0.00661396	0.000735067	-0.0263794	0.00393941	-0.0470777	0.0418423	-0.0264739	0.112455	-0.0095134	0.108672	0.0172475	0.301322	-0.0226462	0.120737	0.0293649	0.206972	-0.0311083	0.381338	-0.0284252	0.00262852	0.0126844	0.138085	-0.0267694	0.368576	-0.057313	0.00285155	0.0573948	0.0765763	0.00440293
-0.0680688	0.030773	0.00192069	-0.0198989	0.00680918	-0.0568099	0.0495462	-0.0230852	0.0474033	-0.0122613	0.0356988	0.0212341	0.240214	-0.00942228	0.155159	-0.0226274	0.165146	-0.0157482	0.292361	-0.00951956	0.0276242	-0.00574625	0.135034	-0.0346117	0.386353	-0.0443921	0.0783415	0.0267867	0.0612402	-0.0135869
-0.056814	0.0289365	0.00574106	-0.0127924	0.00770984	-0.0553072	0.0701648	-0.0310849	0.0798758	0.00172565	0.216499	0.00149869	0.286847	-0.0370876	0.146096	-0.00428166	0.181535	-0.0210276	0.346926	-0.0521782	0.0070434	-0.000476681	0.00459024	0.00517677	0.398936	-0.0629351	0.00015277	0.0168996	0.067138	-0.00723822
1.37303e-05	-0.00818193	6.1952e-05	-0.00286207	0.0231442	-0.0603403	0.0582359	-0.0222089	0.112271	0.00212673	0.157596	0.0227823	0.280165	-0.0227701	0.172282	0.00294509	0.169434	-0.0162277	0.346417	-0.0160081	0.0476323	-0.0092752	0.151252	-0.0316823	0.192043	-0.0509735	0.00234327	0.0314886	0.0779972	-0.0117399
0.0197532	-0.0120325	0.0718922	-0.0165761	0.00459303	-0.0455483	0.0686941	-0.0398367	0.0742702	-0.0128117	0.233926	0.00572014	0.300923	-0.0210316	0.157122	-0.00932122	0.166472	-0.0222602	0.283138	-0.00556053	0.0119303	0.00253986	0.165585	-0.0235299	0.337877	-0.0451808	0.129101	-0.00794009	0.00195098	-0.0170149
0.0541518	-0.00316357	0.00175085	-0.0231226	0.000327795	-0.0188087	0.032466	-0.062738	0.101318	-0.0157695	0.181133	0.0231098	0.346428	-0.0474596	0.18456	-0.0115966	0.237539	-0.0325603	0.304646	-0.0156091	0.011173	-0.00208847	0.00488939	-0.00144211	0.358565	-0.0662052	0.144176	-0.012191	0.0653509	0.00375612
2.75936e-05	0.0327306	0.116047	-0.0436552	0.00352292	-0.0445363	0.0468133	-0.019888	0.0406527	0.0098749	0.225452	0.00643806	0.296519	-0.0234683	0.188954	-0.0159293	0.197357	-0.0189766	0.339733	-0.00382305	0.0296006	-0.00276254	0.146676	-0.0165607	0.311897	-0.0456076	0.120215	-0.00198524	0.0348374	0.00493024
-0.0865667	0.0425116	0.0118468	-0.000597388	0.0160962	-0.0537898	0.00937728	-0.0442845	0.036259	0.00977266	0.194033	0.00705387	0.402505	-0.026576	0.222681	-0.0122886	0.171605	-0.0290918	0.325694	-0.0193878	0.0409961	-0.0156301	0.00202019	0.0151313	0.311544	-0.0362017	0.00201284	0.0117662	0.076415	-0.000607979
-0.0629924	0.021014	2.10908e-05	-0.00402941	0.00245512	-0.0435213	0.0301511	-0.0364772	0.0680036	-0.00237843	0.286379	0.00946358	0.292094	-0.0258868	0.221199	-0.0225001	0.134123	-0.0106481	0.309418	0.00346468	0.0130817	-0.0357444	0.107612	0.00817524	0.285855	-0.0461364	0.122235	-0.0136078	4.66482e-05	-0.000895791
-0.112321	0.0330428	0.0885373	-0.00838954	0.00542561	-0.0523255	0.0654535	-0.0271952	0.0771217	0.00508612	0.330473	-0.0177977	0.205649	-0.000382682	0.204046	-0.011139	0.24489	-0.0366913	0.345742	-0.0132849	0.0431216	-0.0185539	0.113679	-0.00508908	0.293519	-0.0661194	0.0760553	0.0109874	0.0873056	-0.0129047
-0.118595	0.0434393	0.0928443	-0.0210246	0.00466771	-0.0321919	0.0774054	-0.0652347	0.00986278	0.00776882	0.261643	0.0122812	0.373768	-0.0213059	0.175618	0.00309139	0.126336	-0.0196026	0.272092	0.00737427	-0.00731506	-0.0187444	0.101067	0.007174	0.389514	-0.064373	0.187827	-0.0290828	0.0701957	0.0118112
0.000268057	0.0206401	0.0824417	-0.0273346	0.0566002	-0.0803755	0.00347331	-0.0500511	0.0585103	-0.00298411	0.182441	0.00437945	0.399766	-0.0506371	0.19962	-0.00210237	0.137442	-0.00165682	0.275115	0.0202663	0.013425	-0.0099447	0.119655	-0.00380796	0.225027	-0.0645309	0.0313645	0.0136296	0.0862238	-0.00397653
1.39602e-05	0.010876	1.07876e-05	-0.00507684	6.02729e-05	-0.0397119	0.000180262	-0.0671789	0.0557672	0.0114135	0.193383	0.0247272	0.272727	-0.0149924	0.267865	-0.0286885	0.134712	-0.00792142	0.24807	0.0184067	0.0177323	-0.00591195	0.101958	0.000772205	0.375724	-0.0654872	0.0721473	0.015135	0.0712476	-0.00362533
0.0108703	-0.000985049	0.101527	-0.022759	0.0308213	-0.0721212	0.0558156	-0.0221409	0.0115458	0.0057303	0.198158	0.00331739	0.326491	-0.0134637	0.214673	-0.0196869	0.21945	-0.00126458	0.276686	0.00387944	0.0499064	-0.0240724	0.0457762	0.0131632	0.223111	-0.0457135	0.0278647	0.0153072	0.0515925	0.00360353
0.0489068	-0.00793155	0.00238393	-0.00675027	0.00882757	-0.0548213	1.31081e-05	-0.0658408	0.019813	0.0163159	0.157846	0.0395085	0.286084	-0.0168848	0.223163	0.00956842	0.204511	-0.0230714	0.311779	-0.00525562	-0.00604879	0.00511664	0.0874016	-0.017811	0.300997	-0.0471614	0.127471	-0.00024765	0.0598714	-0.000263313
-0.0192987	0.0395451	6.85815e-05	-0.00163778	-0.00594207	-0.0585561	0.0616507	-0.0206006	0.0336771	0.00795669	0.19264	0.0286141	0.269328	-0.0016332	0.169022	-0.00319487	0.0689009	-0.00765069	0.224718	0.00815413	3.95765e-05	-0.018138	0.000949216	0.00901701	0.160843	-0.0302723	0.000142357	0.0414972	0.000172852	0.0215057
6.57759e-05	-0.00103611	1.0866e-05	-0.0127266	0.0208294	-0.058401	0.0907802	-0.0565185	0.145879	-0.0198472	0.315539	0.00271541	0.336673	-0.021219	0.278042	-0.00816274	0.243136	-0.026558	0.211026	0.0466733	0.0252206	-0.0104074	0.0990248	-0.0351019	0.191265	-0.0232292	0.122193	-0.0171992	0.000395224	0.029931
7.44572e-05	0.00987613	0.0908852	-0.00617519	0.0161949	-0.0562258	0.000209619	-0.0763398	0.0416289	-0.000413748	0.257355	-0.0128152	0.34397	-0.00670813	0.229851	0.00854662	0.23878	-0.0159742	0.334798	-0.00527101	0.0021134	-0.0134731	0.010135	-0.00272767	0.136955	0.010295	0.00030738	0.0177547	0.0658782	-0.00300545
0.000118836	0.020761	0.0927963	-0.00492286	0.0329222	-0.0619774	0.0288281	-0.00842062	0.0511509	0.00141553	0.218075	0.00269133	0.387694	-0.0255338	0.334886	-0.0258476	0.271422	-0.0292976	0.287523	0.0105677	0.0218725	-0.0214444	0.0055816	-0.00071007	0.0866399	0.000636787	0.00017023	0.0271834	6.34889e-05	0.010903
3.85859e-05	0.0197329	0.0527291	-0.0124125	0.0349864	-0.0607612	0.0603315	-0.0383741	0.0013561	0.0121138	0.35489	-0.0273407	0.369602	-0.0100329	0.226197	-0.005992	0.244418	-0.0188802	0.158623	0.0566884	0.0169805	-0.0341155	0.0216417	0.0153205	0.162871	-0.0139617	0.123008	0.00260791	0.0147333	-0.00415051
0.000308933	0.0296569	0.000214749	0.00215594	0.0581194	-0.0731006	0.0607747	-0.0508842	0.0505081	0.00550663	0.337522	-0.0353375	0.380987	-0.0552266	0.274963	-0.0123692	0.145185	-0.0326836	0.275023	0.0955222	0.0117718	-0.0182006	0.00994872	0.0106226	0.155865	0.00766373	0.000363555	0.0305356	3.19473e-05	0.0130856
1.21427e-05	0.0121491	0.0674018	-0.00637679	0.0046242	-0.0608024	0.0512659	-0.0306196	0.0382117	-0.00217705	0.18408	0.00670548	0.350205	-0.0297791	0.401957	-0.0326408	0.199535	-0.00798955	0.290616	-0.000370193	0.0191257	0.00505308	0.0025864	0.0130986	0.19079	0.0130859	0.00977524	0.0331185	0.0516448	0.0074108
0.000763603	0.0146465	0.0713072	0.00818366	0.0649044	-0.0426014	0.0625356	-0.0289222	0.0384965	0.00363436	0.353786	-0.0168794	0.236228	-0.0158659	0.286382	0.00128779	0.231861	-0.0261081	0.260033	0.0177988	0.000399048	0.000907016	0.0784998	0.0188877	0.102002	0.0218996	0.00440635	0.0198083	0.000927282	0.0184754
2.23521e-05	0.0302473	0.00124115	0.00319186	0.00164021	-0.0383268	0.0733348	-0.0422678	0.0894113	-0.00823353	0.319018	-0.0381015	0.417853	-0.0642085	0.230793	0.012686	0.157741	-0.0181055	0.222424	0.0658143	0.000426394	0.0337303	0.11759	0.00469432	0.104755	-0.0115877	0.127086	0.00174633	0.0992955	-0.0209311
0.0313621	8.79058e-05	0.111633	-0.0320607	4.73298e-05	-0.0424457	0.012786	-0.0367269	0.0479871	-0.000937623	0.364809	-0.0347352	0.241138	0.00863469	0.287934	-0.0105041	0.165922	-0.0189235	0.178198	0.0784817	0.000280967	0.0258394	0.00151207	0.0025939	0.0790731	-0.00199545	0.207846	-0.02032	0.00180168	0.0193814
4.58258e-05	0.0309076	0.0978615	-0.0132972	0.00860425	-0.0431196	-0.0404117	-0.0483288	0.0451091	-0.00242521	0.404026	-0.0331284	0.156909	-0.00686553	0.3323	-0.0279781	0.261152	-0.0326425	0.279241	0.0531395	0.0134446	-0.00566558	0.0212288	0.0188997	0.0788611	0.0210508	0.0682378	0.0142933	0.000133793	0.00732095
-0.0716263	0.0326508	0.00911254	-0.0314038	0.00158593	-0.0404601	0.0281754	0.000710606	0.0406618	-0.00763702	0.371384	-0.0112189	0.203036	0.00154262	0.199692	0.0154672	0.21099	-0.0303536	0.257538	0.00771406	0.0229049	0.00362322	0.019975	-0.0150023	0.121141	-0.0018605	0.00552204	-0.00241385	0.0694811	0.00471386
1.54231e-05	0.0169392	0.0928943	-0.0110218	-0.0241925	-0.0170495	0.0671607	-0.0467898	0.0471287	0.0205418	0.314641	-0.00782131	0.393488	-0.0487064	0.315411	-0.00414235	0.0123491	0.0228945	0.312987	-0.0168295	-0.0449944	-0.0092509	0.000783765	0.00756461	0.11568	0.00637948	0.000784402	-0.0045064	0.0942405	-0.0149181
0.000194964	0.0220822	0.057874	-0.0129449	0.00311811	-0.0384717	0.0434571	-0.019177	0.00824904	0.0127896	0.348454	0.0102953	0.164405	-0.00552509	0.115898	0.0414601	0.155443	-0.018375	0.293718	-0.0103812	0.00229664	0.0104338	0.0177716	0.0262199	0.16325	-0.00182261	0.0183148	-0.00443482	5.00713e-06	0.00755873
3.93111e-05	0.00431735	0.000222451	0.00800906	0.00384778	-0.0370301	0.00172007	-0.0450807	0.0175097	0.00383519	0.32525	-0.028303	0.230064	-0.0162876	0.297668	-0.010144	0.182865	-0.0185304	0.411858	-0.0480677	0.0454753	0.00589568	0.0520631	-0.0096367	0.195085	0.00491019	0.0115379	0.0142625	0.0424558	-0.00613653
-0.0479665	0.0106134	0.0014627	-0.0176372	0.0041302	-0.0484869	0.0423256	-0.0303839	0.0656096	-0.00118869	0.301293	-0.0238937	0.281969	-0.0112808	0.244915	-0.000233954	0.128714	-0.0251951	0.266922	-0.00626427	0.0979382	-0.0259779	0.000227227	0.010956	0.0990748	0.02511	-0.0449956	0.0119676	0.073786	-0.00474205
0.000615664	0.0419356	0.0899166	-0.0059829	-0.0229108	-0.0313694	0.0148929	-0.0402428	0.122679	-0.0194361	0.392332	-0.0222158	0.216383	-0.0014647	0.297855	-0.00454505	0.113894	-0.00161855	0.322053	-0.0203904	0.0276884	-7.10724e-05	0.00457879	0.0182136	0.0327167	0.0418281	0.0136318	0.00701469	0.0001546	0.00970058
0.000194303	0.0524785	0.0934337	-0.0215294	0.0183022	-0.0331859	0.0219874	-0.05681	0.0333924	-0.013338	0.299956	-0.0264761	0.244658	-0.0144909	0.164643	0.0371803	0.224633	-0.0379166	0.317649	-0.00116747	0.0052562	0.00331555	0.156703	-0.0158558	0.116665	0.0027848	0.026648	0.0113228	0.0231398	0.000819973
1.16122e-05	0.00470629	0.115001	-0.0308869	0.0167404	-0.0467403	0.0563433	-0.0280776	0.0477772	-0.0019947	0.402884	-0.035287	0.258226	-0.0122057	0.209575	0.0424122	0.124115	-0.0191157	0.235148	-0.0159719	0.0234376	0.00272891	0.0447943	-0.00478124	0.14737	0.0268013	0.100845	0.0119617	0.00170527	-0.000817765
1.97244e-05	0.0116415	-0.00512411	0.0291832	0.0239202	-0.0598154	0.0421981	-0.0309613	0.0556683	0.0149537	0.276883	-0.0132124	0.261215	0.00293814	0.292289	0.0240833	0.0823482	-0.0145009	0.304506	0.00211411	0.0231733	0.00273892	0.000126166	-0.0133875	0.0710577	0.0104036	0.00650302	-0.0202968	0.0147997	0.00572231
1.32653e-05	0.00533902	0.120497	-0.0279595	-0.000337898	-0.0330165	0.0803293	-0.0413916	0.0218713	0.00694515	0.241152	-0.0131666	0.188776	-0.00865908	0.153663	0.0261302	0.131483	-0.0168191	0.332373	-0.00801947	-0.0454178	0.00491718	0.00107172	0.00837119	0.152437	0.0119203	0.115517	-0.0230586	0.000158895	0.0174851
0.000167562	0.0367919	0.0884643	-0.00276142	0.0116814	-0.0504731	0.0568011	-0.0170516	0.0861482	0.00961981	0.345255	-0.00386133	0.217256	0.0109883	0.255125	0.00615028	0.156686	-0.0238314	0.261245	-0.00380067	0.039751	0.00599547	0.0305305	-0.0265481	0.156586	0.00664372	0.000372822	0.00584963	0.103484	-0.0249249
0.00342049	0.00679354	0.0811523	-0.01991	-0.0295167	-0.0297465	0.0534169	-0.0281587	0.0665047	0.000647196	0.278523	-0.00919224	0.311292	0.00724022	0.36251	-0.0347014	0.1692	-0.0301595	0.314411	-0.0228081	0.0365981	-0.0130925	0.000248043	0.0242424	0.139637	0.0192402	0.0827228	0.00925322	0.0094466	-0.00753551
0.000224245	0.0099852	0.0901598	-0.00555225	-0.000318376	-0.0411282	6.90602e-05	0.00313771	0.071306	-0.0095241	0.280769	-0.0258585	0.174009	0.0190613	0.216636	-0.0117305	0.186302	-0.0401152	0.368851	-0.00350794	0.0838472	-0.0142004	0.00304226	0.0279026	0.242855	0.00279786	0.0505645	0.0322207	4.86897e-05	0.0200056
-0.0672134	-0.00561295	0.0886375	0.00164145	0.0022457	-0.026986	0.0478566	-0.0244074	0.0120354	0.0173732	0.316349	-0.0162908	0.138649	0.0191683	0.262083	-0.00208517	0.163238	-0.0193539	0.400245	-0.0133985	0.00299072	0.00877488	0.00179688	0.0282053	0.180368	-0.0118287	0.0775379	0.00745912	0.000638647	-0.0071072
1.55395e-05	0.00610587	0.0644262	0.00607306	0.0198883	-0.0428026	0.0559782	-0.0293316	0.110022	-0.00735483	0.275636	-0.021092	0.213187	0.0104103	0.291575	0.0101119	0.208867	-0.0337632	0.275768	-0.00190783	0.0765468	-0.0300411	0.00165369	0.0142961	0.258985	-0.0100774	0.139276	0.000255627	0.0364361	-0.0115515
-0.0233996	-0.00551868	0.0783249	-0.00221577	0.0206935	-0.0325979	0.00013772	-0.0109373	0.0436353	0.00038915	0.285573	-0.0136442	0.17261	0.00756126	0.294855	-0.0253966	0.224024	-0.0224521	0.278076	0.00861266	0.0335021	-0.0177797	0.0534721	-0.00841637	0.239456	-0.0295193	0.0030666	0.0114179	3.01763e-05	-0.0115757
0.00103031	0.036783	0.0728132	-0.00129615	0.00310641	-0.0239466	0.0460739	-0.0291906	0.0551714	0.0102631	0.360853	-0.0347873	0.318191	-0.0185951	0.373602	-0.0232538	0.232521	-0.0348907	0.244329	0.0130817	0.0546769	-0.0152007	0.00126989	0.0155737	0.237094	-0.0210001	0.0337642	-0.00382121	3.32405e-05	0.00750727
1.81321e-05	-0.00434396	0.0890633	-0.00718105	0.0194018	-0.0279784	0.055139	-0.0282859	0.0373668	0.0121122	0.345034	-0.0370606	0.2555	-0.000283463	0.214319	-0.00655087	0.106071	-0.0124819	0.330841	-0.00194663	0.0645354	-0.00227469	0.0855165	-0.0246031	0.276538	-0.00356987	-0.0415794	0.0172685	0.0197382	-0.00629325
3.8503e-05	0.00376344	0.101971	-0.0130234	0.0330645	-0.0411746	0.0455726	-0.000413305	0.0100289	-0.00489483	0.338357	-0.0175896	0.292048	-0.0121476	0.296957	-0.00600122	0.144462	-0.0446332	0.339202	0.015336	0.0881506	0.00947065	0.0159637	0.0121563	0.213989	-0.00116279	0.00083239	0.00471525	0.0839084	-0.0144072
6.01843e-05	0.0127806	0.00013176	0.0124312	0.029645	-0.0452613	0.00177886	0.0150802	0.0508123	-0.0189078	0.288694	0.00325411	0.206088	0.00491749	0.258842	-0.000662494	0.00492557	0.00426944	0.342498	0.00191118	-0.00615625	0.0348528	0.0882854	-0.0280896	0.213278	0.00231112	0.1407	-0.0170179	7.56468e-05	0.00740117
0.0414926	0.0121142	0.0976167	-0.00943764	0.0204966	-0.0445063	0.0588579	-0.0218065	0.0850444	-0.00953785	0.343033	-0.00134615	0.295948	-0.0138941	0.283475	0.00399503	0.21658	-0.0180901	0.236556	0.0207274	-0.0302364	0.0223586	0.0010139	-0.0322292	0.240342	-0.00784205	0.10193	0.00640216	0.00201405	0.010409
0.0262968	0.0295079	0.0669018	0.0195148	0.0239854	-0.062287	0.0551903	-0.026731	0.106259	-0.0184975	0.35869	-0.00928747	0.305901	-0.0263501	0.290988	0.00413758	0.13577	-0.0321716	0.383795	0.0103959	0.0143867	0.0234346	0.165159	-0.00956463	0.347713	-0.0179653	0.00619798	-0.00551028	0.0388706	-0.00228459
0.000780214	0.0370718	0.0999153	-0.0192046	0.00784129	-0.0478346	0.0147585	-0.0298601	0.0344802	0.00255012	0.330061	-0.000261182	0.299861	-0.0156142	0.270267	0.0140262	0.124766	-0.00228283	0.215808	0.00625912	0.0946212	0.0144541	0.149862	-0.0147378	0.267079	-0.0145993	0.0728762	0.0124746	0.000332385	0.00838297
0.000441086	0.0195367	0.0361019	-0.00388147	-0.000125187	-0.0193277	0.0509316	-0.0105259	0.0913712	-0.00672344	0.399066	-0.0135384	0.149386	0.00865155	0.351578	0.0112436	0.274441	-0.0364419	0.325533	-0.0104081	0.0399476	-0.0116531	0.181461	-0.0433078	0.226864	-0.00205923	0.0440259	0.0214401	6.03227e-05	0.0151402
0.000285809	0.00748427	0.0704053	0.00541145	0.0067575	-0.0335889	0.0393276	-0.0441371	0.037209	-0.00201275	0.377694	-0.0367876	0.25681	-0.00323165	0.387249	-0.0335697	0.212209	-0.0283807	0.360375	-0.0116597	0.0439376	-0.0123809	0.170298	-0.0325493	0.20968	-0.0183082	0.000973792	0.0434687	0.097089	-0.0143
0.000101929	0.0220941	3.25514e-05	0.00519603	0.0124946	-0.0463877	0.0637882	-0.0469403	0.0959766	-0.00721626	0.270159	-0.00209412	0.253077	0.0134011	0.298692	0.000690807	0.127798	-0.0225269	0.332917	-0.0231514	0.0184544	0.0378506	0.185395	-0.0282505	0.328134	-0.0242731	0.016486	0.0242528	0.000761608	0.00259336
3.50369e-05	0.0100274	1.00296e-05	0.0313858	-0.0127755	-0.033798	0.0135829	0.0273959	0.0605164	3.80793e-05	0.25483	-0.0120214	0.232299	0.0175999	0.321677	0.00103877	0.172923	0.00595625	0.29036	0.0174308	0.10162	0.0164517	0.10215	-0.00971561	0.383693	-0.0257204	0.093917	0.0126042	0.00560446	-0.00507143
0.00127625	0.00325289	0.000208157	0.0357332	-0.00288493	-0.0293629	0.0486109	-0.000679679	0.0712409	0.00534841	0.313975	-0.0179633	0.202465	-0.0143757	0.403019	-0.0372319	0.0546175	0.0109963	0.283224	0.00944079	0.130297	-0.00745898	0.165094	-0.020582	0.400168	-0.0398861	0.0818806	0.00784804	0.0773375	-0.00507979
0.000114459	0.0161834	0.0661279	0.0161384	-0.00619896	-0.00844312	0.0510225	-0.0200796	0.122938	-0.00832386	0.40453	-0.00646607	0.177231	0.00937944	0.315512	-0.0246207	0.0804676	0.0199259	0.271178	-0.00792388	0.0425948	-0.0012051	0.106041	0.00482952	0.343741	-0.00790695	0.0362139	0.00796253	0.122765	0.00226918
0.0392016	0.0511362	0.0877185	-0.00593844	-0.0938021	0.000355377	0.0543125	-0.0261167	0.0550983	-0.00188511	0.307171	-0.0177637	0.262648	-0.012322	0.418567	-0.0270151	0.109652	0.0137389	0.272959	0.0220863	0.0665819	0.00654029	0.158167	0.00563033	0.265092	-0.00762989	0.0488348	0.0162822	0.0994974	-0.0160673
0.000787798	0.026799	0.00181341	0.00260837	-0.00272044	-0.0405591	0.0507414	-0.0154731	0.0406727	0.0239671	0.299921	-0.00592137	0.196353	0.0106422	0.305963	-0.00997065	0.139614	0.00240845	0.319525	-0.00686405	0.0601711	0.00358352	0.00162829	-0.00678331	0.320487	-0.0188704	0.0395088	0.00887212	9.13986e-06	-0.0037472
0.00252885	0.0226958	0.0759598	-0.00958344	0.011458	-0.0412614	0.065143	-0.0264721	0.121315	0.0143585	0.290169	-0.0133777	0.0808253	0.0135801	0.331431	-0.0178965	0.0494095	0.0152482	0.243459	0.0281928	0.144994	-0.0276492	0.1374	-0.0108334	0.252217	-0.00488365	0.0526921	0.0327236	0.000139124	0.00962537
0.0476442	-0.00802823	5.16299e-05	0.0221314	0.000998837	-0.0726767	0.0373515	0.000986222	0.0631546	0.00888481	0.343947	-0.00934287	0.215419	0.0119307	0.296698	0.0047086	0.189962	-0.0252803	0.286634	0.0298573	0.136424	0.00657481	0.190701	-0.00238048	0.296685	-0.029917	0.0544134	0.0197503	0.080012	-0.0106048
0.0490606	-0.0109895	0.0016964	0.0207461	0.0420761	-0.0745094	0.0505164	-0.0372749	0.0302836	0.0153318	0.276057	0.00321087	0.234852	-0.0116613	0.336966	-0.00976997	0.152187	-0.0226865	0.425199	0.0583658	0.0707412	0.0042051	0.159405	0.0194174	0.38998	-0.0439656	0.00466716	0.00154104	0.000111877	-0.00720729
1.22878e-05	0.00990335	0.0782863	0.0048976	-0.00715571	-0.0461586	0.0301414	-0.00640407	0.0940197	0.0135097	0.250187	-0.00291271	0.204109	-0.0101202	0.353395	-0.0146599	0.166183	-0.0263129	0.29181	0.00441197	0.0892002	0.00477866	0.14987	0.0338784	0.237525	-0.00975957	0.0296	0.0384086	0.0707525	-0.0107998
0.00197387	0.0231779	0.000120139	0.0143093	-0.00436206	-0.0277438	0.0311587	-0.00637998	0.0255165	0.0316186	0.348236	-0.0439282	0.246293	-0.0218929	0.33638	-0.0143085	0.186367	0.00824692	0.35	-0.000169736	0.0375257	-0.00503233	0.194647	0.00264792	0.243375	-0.0392496	0.0580024	0.0421233	0.00134523	0.00370331
8.55998e-06	0.00321509	0.0902336	-0.00535217	0.0506301	-0.0393509	0.0788968	-0.0551387	0.0686425	0.0208926	0.327477	-0.00518728	0.223221	-0.0146506	0.285126	-0.0317055	0.197549	0.173342	0.293611	0.00875196	0.0341809	-0.00640853	0.0336973	0.0342584	0.19443	-0.0217692	0.00298172	0.0386004	0.0792415	-0.00878104
0.000204623	0.00580471	0.100024	-0.0139738	0.0165016	-0.0205888	0.00687298	0.0193165	0.0482698	0.0167449	0.334624	-0.00504556	0.191767	-0.0142811	0.117678	0.0248821	0.128117	0.0624583	0.379812	0.00655095	0.0456413	0.0262211	0.184538	0.0081588	0.236478	-0.0171323	0.0057217	0.0227973	0.000482146	-0.00181008
0.000327578	0.00565028	0.0982331	-0.00765539	0.0255637	-0.0386166	0.0256986	0.00683801	0.0792343	0.0170286	0.347781	-0.0135315	0.280745	-0.0235914	0.38661	-0.00188155	0.193743	0.0112344	0.359228	0.0340052	0.0837913	-0.0182362	0.197494	0.00395433	0.170249	-0.0371709	0.0537614	0.0328173	9.06507e-07	-0.0196551
0.0455661	-0.00921607	5.9013e-05	0.00877689	0.00591015	-0.0248244	0.0446312	-0.0285991	0.0560716	0.0225116	0.352063	-0.0201444	0.170731	0.00580589	0.241207	0.0160303	0.206758	-0.0277561	0.352872	0.0154426	0.142679	-0.00458409	0.208853	-0.0035202	0.170217	-0.0186931	0.0639162	0.034689	0.00252698	-0.0167742
0.000149959	0.0249285	0.000371918	0.000462327	0.0263299	-0.0499228	0.0418876	-0.0154015	0.0331664	0.0259559	0.396303	-0.0338367	0.211412	-0.0195653	0.357542	0.00645031	0.221675	-0.0325497	0.340021	0.0412002	0.000226055	0.0183338	0.0853941	-0.0192761	0.201176	-0.0249642	0.111236	0.00414404	0.0666412	-0.00919663
4.83517e-05	-0.0145512	0.0433076	-0.00880609	0.00393457	-0.066187	0.0404146	-0.0127573	0.0800946	0.0102969	0.23161	-0.0171156	0.194567	-0.00307755	0.282355	0.0199299	0.202223	-0.0108456	0.349614	0.0137964	0.112942	-0.0218341	0.171088	0.00167695	0.12436	0.0199453	0.0882785	0.0105164	0.0200296	-0.0103034
0.000184672	0.0387309	0.079269	0.00298263	0.0271146	-0.0612341	0.0322161	-0.0112435	0.0753586	0.000490245	0.237607	-0.0137841	0.142675	-0.0155151	0.328968	0.0148145	0.245732	-0.0194785	0.305324	0.0119772	0.154854	-0.0290021	0.224001	-0.00206791	0.231363	-0.0128209	0.011532	0.0397958	0.0109062	0.00181455
0.00269286	0.0128332	6.47109e-05	0.0130073	0.00266885	-0.0118492	0.0410639	-0.0345087	0.0399491	0.007239	0.290682	-0.00473908	0.265963	-0.0254642	0.32363	0.00910564	0.257049	-0.0167312	0.211764	0.0616897	0.190119	-0.0200256	0.303757	-0.0272845	0.275904	-0.0117565	0.00487322	0.00394012	0.0620685	-0.0138893
0.000164442	0.0272149	0.086911	-0.00332187	-0.0281254	-0.0796173	0.00226235	0.0113968	0.0615506	0.0241904	0.251493	-0.0349028	0.219869	-0.033162	0.381973	-0.039949	0.22472	-0.0123983	0.211288	0.0448621	0.0711155	-0.0111858	0.113868	0.0168757	0.130775	0.0102057	0.0684136	0.0204396	0.0995939	-0.0188568
0.0356544	0.0049137	0.0351405	-0.00267339	0.0102077	-0.0536647	0.0360359	-0.00805481	0.0432417	0.0344775	0.275645	-0.0041994	0.205982	-0.0073553	0.380568	-0.034132	0.180564	-0.0190062	0.298459	0.0120311	0.0368576	0.0136658	0.155807	0.00732672	0.267868	-0.0125583	0.0615879	0.0254076	0.0298091	-0.0201288
0.000138095	0.0316313	0.0924095	-0.00296261	0.0126765	-0.0732138	0.0325478	0.00222991	0.0319954	0.0215186	0.387103	-0.0282731	0.240222	-0.00664141	0.346588	-0.00984511	0.214616	-0.0282287	0.245062	0.0755275	0.000899121	0.0347664	0.235431	-0.00488324	0.209985	0.0152424	0.0315085	0.0397135	0.000194326	0.00792577
1.11507e-05	0.0184004	0.000319367	0.0243514	0.0326908	-0.0786789	0.0684282	-0.0560366	0.0509838	0.0306529	0.330625	-0.0147969	0.311644	-0.045166	0.390153	-0.017964	0.173271	-0.0107019	0.253455	0.034591	0.0817295	0.00506155	0.19688	0.01086	0.266137	-0.00329381	0.000505408	0.00967796	8.65059e-05	0.00563922
0.000759873	0.0630823	0.0842221	-0.0104253	0.0474719	-0.0835807	0.0497844	-0.0185584	0.0784373	0.0235241	0.30961	-0.0170434	0.271043	-0.00681939	0.428386	-0.0439511	0.162527	-0.0094393	0.237141	0.0584384	0.128103	-0.0236495	0.217691	-0.0193507	0.30478	-0.0270559	0.00653417	0.0274624	0.0302206	-0.0135766
0.000126133	0.0321583	6.36605e-05	0.0233041	0.000903016	-0.0779721	0.0269554	-0.00748786	0.113096	-0.00995037	0.3405	-0.0118772	0.16919	0.00465061	0.34669	-0.00689793	0.213736	-0.0284393	0.284548	0.0200405	0.00335709	0.00851166	0.270487	-0.0223411	0.29109	-0.00717822	0.0843511	0.00113545	0.08633	-0.00991964
0.000537183	0.0559672	3.05489e-05	0.0123781	0.00490343	-0.0544666	0.0436599	-0.02505	0.0827957	0.00470834	0.321422	-0.0428647	0.204418	0.00140152	0.387706	-0.0337147	0.0968539	0.0172417	0.327028	0.00580989	-0.0443902	0.0198715	0.171218	-0.0303947	0.251845	-0.0250998	0.00175052	0.014377	0.000343011	0.00629516
0.00277904	0.0508478	0.0772004	0.000181303	-0.0207973	-0.0302303	0.0342514	-0.0304556	0.00835019	0.0308928	0.358321	-0.0441545	0.248094	-0.0132854	0.283926	0.0192984	0.180797	-0.0301253	0.189589	0.0395557	0.00458583	0.0116373	0.145619	-0.00156518	0.311924	-0.0315248	0.101209	0.0156834	0.056071	-0.0121503
5.73249e-05	0.0284663	0.123708	-0.033956	-0.0351204	-0.0253517	0.0445944	-0.0153935	0.0126986	0.0324956	0.362447	-0.0168361	0.138906	0.00964332	0.347904	-0.0234507	0.170837	0.000240419	0.364736	-0.0202599	0.0442085	-0.00134455	0.185241	0.00900902	0.199082	-0.023197	0.0296404	0.0178158	0.00042963	-0.0094966
0.00014441	0.0383313	0.0757587	0.00523206	-0.0163277	-0.0587547	0.0447317	-0.0107738	0.0542356	0.0146137	0.430189	-0.0482586	0.142863	0.0304333	0.422083	-0.057809	0.203387	0.00520509	0.251253	0.0164921	0.0666944	-0.0153061	0.0911365	0.0111495	0.136459	-0.015169	0.0578044	0.0268777	0.0318512	-0.0131061
0.000921923	0.034402	0.0782908	0.0084418	-0.00896122	-0.0375703	0.0681377	-0.0406706	0.0838743	0.0325414	0.339509	-0.0300156	0.213074	-0.00514821	0.342787	-0.00258425	0.13393	-0.0266448	0.304764	0.00959605	0.015361	0.0171083	0.167561	-0.016993	0.0349656	-0.0144619	0.000281988	0.000247263	2.37876e-05	0.00397192
0.000186127	0.0389535	0.0842339	-0.000503777	-0.0245505	-0.0239529	0.0323748	-0.0059219	0.0717148	0.00480194	0.340385	-0.0275479	0.169066	0.0131196	0.316975	-0.000446455	0.175541	-0.0136416	0.262979	0.0231381	0.0401617	0.0114698	0.00476116	0.0337415	0.0874655	0.00645742	0.000411637	-0.00390679	0.10804	-0.029226
0.000272293	0.0260526	0.000153068	0.0147248	-0.00568184	-0.0425745	0.0421378	-0.0297192	0.0394357	0.0305269	0.388121	-0.0218959	0.206106	-0.00937551	0.384284	-0.0124215	0.19207	-0.0270704	0.384819	-0.00824555	0.000230581	-0.000569868	0.135212	-0.0228253	0.164374	-0.00301479	0.132845	-0.0111337	0.000109248	-0.000603205
0.00014468	0.0313986	0.081905	-0.0039057	-0.0476899	-0.0117865	0.0499654	-0.0340084	0.0571686	0.0190772	0.423211	-0.041194	0.222546	-0.0186066	0.405276	-0.00947295	0.155232	-0.0104716	0.374855	-0.00562376	0.00132082	-0.0044914	0.108182	0.00348874	0.171944	0.00503163	0.00494205	0.0147803	0.121495	-0.0290717
0.000376786	0.038496	2.99497e-05	0.00691043	-0.0131502	-0.0164086	0.0560469	-0.0455207	0.0400893	0.0151697	0.32687	-0.0366858	0.207151	0.0126072	0.295727	0.00832653	0.0010333	0.0136783	0.343523	-0.00476945	0.00882929	0.00920305	0.130427	0.0119149	0.209945	-0.0240501	0.137064	-0.0310958	5.2348e-05	0.00607358
7.98872e-05	0.0120177	0.0261475	0.00642972	-0.00285398	-0.0642508	0.00360673	-0.065509	0.0204661	0.0507499	0.344527	-0.0369006	0.28742	-0.0101706	0.431575	0.0064198	0.15648	0.0083624	0.278733	0.00498873	0.0433653	-0.00385311	0.0943314	-0.00315852	0.190479	0.0186006	0.00130887	0.027376	0.0554396	-0.0155542
-0.0415481	0.0589525	0.00774752	-0.0030337	0.00233746	-0.0347676	0.0360325	-0.00491453	0.0771659	0.0221136	0.331345	-0.0152627	0.213034	0.00523465	0.355973	0.00583769	0.181884	-0.0189058	0.295177	0.0257043	0.00216226	0.0172847	0.174445	-0.0147528	0.148375	-0.0180802	0.019113	0.0091798	6.24717e-05	0.00789784
-0.0177966	0.0699872	0.0823993	-0.00378792	-0.015635	-0.0311843	0.0781893	-0.0460888	0.00643149	0.035194	0.343371	-0.0120553	0.219869	-0.0274094	0.353373	0.00558551	0.116309	0.00781321	0.241008	0.0192501	0.00392132	0.000418273	0.184874	-0.00931712	0.121357	-0.0117259	0.0980787	0.00606839	1.76906e-05	0.0123247
-0.0315954	0.0590068	0.0754729	-0.0117373	0.0184249	-0.0531232	0.00118301	-0.0412678	0.0217235	0.0466913	0.34734	-0.0260923	0.219002	-0.00211365	0.416479	0.00339221	0.162622	-0.0178404	0.297815	0.0280434	0.00529738	0.0013526	0.260425	-0.0048168	0.0875055	-0.0121617	0.0275399	0.010056	2.63396e-05	-0.00326821
-0.000454021	0.0427268	0.0901171	-0.00183228	-0.0404202	-0.0390052	0.00117261	-0.023426	0.0831001	0.0309336	0.42152	-0.0379935	0.100548	0.0061119	0.428875	-0.0450754	0.153225	-0.0106862	0.462898	-0.0228427	0.1449	-0.0303552	0.169355	-0.00189383	0.0147221	0.0099295	0.00703955	0.0504449	0.0001939	-0.00888603
-0.016922	0.0579038	0.0879689	-0.0111376	0.0209	-0.0432002	0.00763175	0.014094	0.0434451	0.0172099	0.270124	-0.0200878	0.238243	-0.0268398	0.395209	-0.0179458	0.18828	-0.0134131	0.311155	0.00388147	0.0358389	-0.0188586	0.163435	0.00664444	0.0914606	-0.0138083	0.0080533	0.0116294	0.095719	-0.0166388
-0.015823	0.0397548	0.0704007	-0.00745972	0.047476	-0.0777321	0.0255487	-0.00433852	0.00213338	0.0219162	0.377392	-0.0150904	0.145221	0.00701563	0.411576	0.00597699	0.199134	-0.00207877	0.344845	0.00381921	0.0857713	-0.00319056	0.1847	0.021645	0.151836	0.00574426	0.0112029	0.00678126	3.1377e-05	-0.0100404
-0.00773165	0.0458436	0.0276654	-3.44905e-05	0.00539404	-0.0274758	0.0458633	-0.0189538	0.0691105	-0.000441916	0.266794	0.015596	0.161442	-0.000985076	0.399637	-0.0281548	0.109801	-0.00473669	0.320571	0.0118651	0.101803	-0.0218614	0.153885	-0.0172614	0.0907738	-0.010745	0.0103899	0.0258176	5.1673e-05	-0.00452356
-0.025709	0.0509576	0.0127242	-0.00383152	-0.0217925	-0.028358	0.0387866	-0.0234456	0.0212964	0.0209184	0.254135	-0.00694633	0.25004	-0.00860924	0.345199	-0.0161777	0.232133	-0.0106676	0.40592	-0.0150601	0.0815505	0.00493596	0.159848	0.00915302	0.178642	-0.00466032	0.048872	-0.00910358	0.0307048	-0.00806354
-0.0128186	0.0495674	0.000124999	0.0265013	0.00247716	-0.045145	0.0332127	-0.0156231	0.0135964	0.0308621	0.253585	0.0220489	0.162884	0.00338957	0.32962	0.0201693	0.17423	-0.0120235	0.296501	0.0119949	0.17435	-0.00866929	0.00258938	0.02981	0.147046	-0.0248413	0.0107412	0.0339111	0.0229499	0.00218849
0.00564332	0.0372359	0.00584672	-0.00138921	0.0216658	-0.0563403	0.0527167	0.0126998	0.0704443	0.0330605	0.232994	0.0274197	0.178182	0.0101367	0.363739	-0.00634303	0.165812	-0.0165509	0.324622	-0.00349157	0.00203156	0.00806448	0.00806467	0.0340279	0.118212	-0.0170139	0.119729	-0.0152824	3.11209e-05	0.000929897
0.000178747	0.033673	0.00447522	-0.0121585	0.00225488	-0.0355462	0.0523979	-0.0323739	0.0554198	0.0128208	0.378733	-0.0197983	0.171898	0.00292797	0.321724	0.0106201	0.219483	0.00906572	0.357315	-0.0203226	0.0795126	0.0388444	0.0971602	-0.039847	0.157027	-0.0232032	0.0688156	0.0284626	0.0944028	-0.0195339
-0.0142822	0.0328163	0.000136193	0.0148229	0.00375088	-0.0398262	0.0619113	-0.0421825	0.0138051	0.0389886	0.377989	-0.0239769	0.141912	0.0253208	0.337697	0.00881579	0.0912892	0.00816235	0.281059	0.246538	0.0757584	-0.0203247	0.00464082	0.0254783	0.0496534	-0.0157552	0.00901395	0.00578119	0.000866099	-0.014598
-0.0119832	0.0446351	0.0127396	-0.00168317	0.00203699	-0.0259449	0.0525008	-0.0398692	0.0558315	0.0388249	0.394717	-0.0270124	0.180917	0.00249723	0.313681	0.00112115	0.176796	0.0180995	0.306257	0.0179755	0.0409992	0.000445837	0.16666	-0.0219717	0.166981	-0.0216119	0.00977873	0.00907408	0.000238955	0.00700828
0.00691646	0.0370085	0.0190766	-0.00611981	0.0311003	-0.0378721	0.0488215	-0.0229068	0.0391412	0.0202941	0.295073	-0.014791	0.290771	-0.0205816	0.228602	0.0262958	0.0988364	0.0398875	0.349935	-0.028376	0.0402915	-0.0012505	0.133149	0.00723245	0.109107	-0.012848	0.0138039	0.0362384	0.000154882	-0.00208679
-0.023218	0.0633987	0.0811522	-0.00146738	0.111334	-0.0697496	0.0322223	-0.00280775	0.0368857	0.0240872	0.410744	-0.0444703	0.25031	-0.0213417	0.36313	-0.00618486	0.239652	-0.00933503	0.305688	-0.0300372	-0.0049331	0.0401097	0.20242	0.0121815	0.163793	-0.0228365	0.00137172	0.0297071	0.0679575	0.00761028
-0.00063898	0.0536831	0.00325604	-0.010753	0.0221981	-0.0531914	0.0389524	-0.0161891	0.00652267	0.0350636	0.307798	-0.0113008	0.233813	-0.027152	0.147451	0.041472	0.190276	0.00510883	0.323117	-0.0090687	0.129541	-0.0164464	0.175174	-0.00770639	0.121939	-0.012977	0.113588	0.00787042	0.0986887	-0.0207171
0.00164953	0.03703	0.0391364	-0.0109701	0.106903	-0.0563936	0.0324066	-0.0356194	0.0387152	0.0150182	0.385947	-0.0226895	0.1749	0.0122095	0.320225	0.0126059	0.107345	0.0145902	0.341062	-0.00877862	0.0472649	0.00742393	0.142258	0.00437399	0.0742825	-0.0208866	0.00237796	0.0807772	3.79736e-05	-0.00330751
0.000241985	0.0389297	0.00409526	-0.00323645	0.100975	-0.068234	0.0369507	-0.00744008	0.0264538	0.0344177	0.282728	-0.0157892	0.182542	0.0248866	0.31141	0.0216473	0.176183	0.0147584	0.334857	-0.0107228	0.00953778	-0.01154	0.100682	0.0348018	0.0149975	-0.000234963	0.0930572	0.0371967	0.0152727	-0.00840566
0.0332292	0.0658911	0.00470023	-0.0011483	0.0530035	-0.0674524	0.0502887	-0.024307	-0.0052899	0.0220778	0.282937	-0.00282886	0.136351	0.033881	0.334101	-0.0124767	0.118225	0.0353343	0.263697	0.105449	0.110196	0.00125931	0.188185	-0.00487966	0.148177	-0.0017827	0.0816685	0.00599019	0.0956505	-0.00653266
-0.00398794	0.0450301	0.0597772	-0.00528975	0.064843	-0.0368718	0.0374711	-0.0183774	0.0734363	0.0251228	0.241707	0.0208638	0.264081	-0.0127866	0.323628	-0.000448543	0.237902	-0.00626825	0.277122	0.0152812	0.0177098	0.00342502	0.0104355	0.0202908	0.14829	-0.0252298	0.00818718	0.0634316	0.134191	-0.00855374
-0.0239426	0.0803827	0.097889	-0.0175676	0.0203658	-0.0482598	-0.00358899	0.0374817	0.0459216	0.032984	0.338851	-0.018359	0.139929	0.0271011	0.315722	0.00122337	0.19817	0.0288544	0.25077	0.116837	0.126455	-0.0288215	0.0164392	0.00762929	0.11093	-0.00399278	0.108284	0.00793587	0.000107944	0.0274293
0.0476015	0.0454017	0.0677733	-0.00264547	-0.0125427	0.00135752	0.013301	-0.0161788	0.0147577	-0.000169975	0.34784	-0.0102423	0.200716	0.0032286	0.311444	0.0179044	0.19045	0.0114134	0.359025	0.0349131	0.0954259	0.00285285	0.130352	0.0257124	0.00300295	0.0103275	0.149994	-0.00779997	0.00356052	0.00990246
1.80042e-05	0.0665481	0.0308074	-0.00515924	-0.0109802	-0.029065	0.0589453	-0.0331068	0.0246628	0.0361262	0.412932	-0.0279346	0.143553	0.0203567	0.297852	0.0149612	0.153995	0.00642958	0.266323	0.00917685	0.0323807	0.0335224	0.00337838	0.0426093	0.0734955	-0.00624422	0.0202735	0.0330665	0.000138058	-0.00308751
0.042529	0.056925	0.0152803	-0.00778247	0.0103541	0.000759466	0.0358453	-0.0296089	0.0538522	0.01941	0.320875	-0.0309634	0.138608	0.00809693	0.22585	0.0292675	0.166308	0.00630334	0.317444	0.00920773	0.0988554	-0.0109428	0.23874	-0.0022774	0.00241779	0.0150669	0.00255696	0.0351258	0.000413802	0.00698232
0.000162387	0.0373427	0.0376588	-0.0152949	-0.00535363	-0.0297786	0.00310436	-0.0293538	0.0886772	0.0299201	0.334275	-0.0339999	0.0967609	0.0164553	0.402074	-0.0201917	0.144733	0.0178971	0.269832	0.037723	0.0109323	0.0119599	0.231574	0.0177242	0.0513301	-0.00300191	0.138715	-0.00559015	0.0770185	0.00442998
0.000142383	0.0768943	0.00109744	-0.0107531	-0.0200667	-0.0143129	0.051878	-0.033416	0.0241007	0.00322879	0.367319	-0.0496226	0.144906	0.0184191	0.349874	-0.00104213	0.123953	0.0369218	0.250597	0.0398096	0.00861045	-0.000739708	0.229538	0.00964366	0.0403018	-0.011295	0.183745	0.000819968	0.0987965	-0.0256044
-0.022549	0.0679026	0.0776654	-0.008369	-0.0154744	-0.0155972	-0.0243164	-0.0100093	0.0592046	0.0212705	0.302843	-0.00643109	0.304072	-0.0206037	0.318884	-0.00125034	0.104695	0.0363481	0.312385	0.00158859	-0.0264442	0.0128266	0.138436	0.0306982	0.0270061	-0.0136432	0.157154	0.00360041	0.0720346	-0.00399965
6.53588e-05	0.0540604	0.0479027	-0.00836935	-0.04754	-0.00996008	0.00147914	0.0292576	0.0206691	0.0131327	0.383402	-0.0325159	0.188464	-0.015501	0.19441	-0.00671228	0.195456	-0.0115063	0.35826	-0.0169223	0.0305633	0.00318632	0.160187	0.0434508	0.0945564	0.00798687	0.00566901	0.0262273	0.0086853	0.00430193
0.0473391	0.0453606	0.00198371	-0.00410149	0.0501898	-0.0316218	0.0204588	-0.0147396	0.00294569	0.0148221	0.429828	-0.0476605	0.158886	-0.0154964	0.338622	-0.0346146	0.170658	0.0241573	0.363041	0.00561213	0.1102	-0.00188494	0.152333	0.0334921	0.00615736	-0.00149059	0.0322797	0.0102552	0.0894006	-0.017889
-0.0160332	0.0672044	4.44615e-05	-0.0161209	0.00231729	-0.00350372	0.0463102	-0.0224838	-0.00344951	0.0223365	0.332703	-0.00878996	0.178508	0.000460015	0.295841	-0.0278084	0.225812	-0.00214986	0.259807	0.029272	0.00424978	-0.00487127	0.1603	0.361182	0.0590027	-0.00141889	0.0961473	0.0969487	2.66778e-05	-0.0145927
6.95985e-05	0.0549569	0.00063442	-0.0104522	0.040682	-0.0286463	-0.00865637	0.0377288	0.0330986	0.0276647	0.375363	-0.0269978	0.148628	-0.0106089	0.345422	-0.0276443	0.174375	0.0380549	0.338882	-0.016302	0.0106874	-0.00189415	0.0307199	0.368592	0.0191719	0.000138355	0.00513123	0.649143	0.000161148	0.00545288
3.51166e-05	0.0769871	0.00462334	-0.0155337	0.050935	-0.0168415	-0.0123425	0.0153746	0.00636863	0.0458751	0.308315	-0.0237852	0.184847	0.0138454	0.301732	0.00621332	0.264483	0.0167979	0.381823	-0.042456	0.000569078	0.0459301	0.239631	0.0059759	0.0885199	-0.0131843	0.128787	0.0509236	0.00239949	0.0169457
0.0425653	0.0507612	0.00562123	-0.00912313	0.0312326	-0.0256683	0.0449868	-0.0180342	0.011685	0.0426308	0.313464	-0.00156315	0.138475	-0.00569494	0.35212	-0.0206328	0.208208	0.00254395	0.295543	0.109834	0.0381177	0.0267748	0.251662	0.0468546	0.0321512	0.00172777	0.116314	-0.00810879	0.00351672	0.0134729
0.0004275	0.0612013	0.00379905	-0.0197304	0.0258544	-0.000178309	0.0276434	0.00664901	0.0625654	0.0204895	0.368905	-0.0232248	0.0911217	0.0253356	0.37304	-0.00260075	0.219757	0.00823557	0.341711	-0.0136765	-0.0175952	0.0339973	0.118522	0.0446026	0.0541393	0.00682849	0.0878998	0.00614115	0.000135574	-0.00438139
9.76517e-06	0.0534178	0.00272164	-0.00307545	0.0362171	-0.00315239	0.0289096	-0.0151419	0.0182733	0.028811	0.307687	-0.0171156	0.0969046	0.0207898	0.289969	-0.00145447	0.255592	0.0339902	0.375426	-0.0497067	0.102366	0.00948728	0.199137	-0.0108607	0.14933	-0.0265097	0.0139632	0.0256805	0.0959277	-0.00966908
-0.00137509	0.0390908	3.7179e-06	-0.0135421	0.0222215	0.00419366	0.0326502	-0.0115878	0.0319205	0.00867548	0.331713	-0.0188213	0.176357	-0.0341362	0.252034	0.00334437	0.211265	0.0134784	0.372654	-0.0438038	0.107155	0.00503989	0.23184	-0.00833612	0.1264	-0.00439048	0.100153	-0.0216973	4.95736e-05	0.00313683
0.0366257	0.0542207	0.00285776	-0.00525341	0.0288016	-0.0265765	0.0353638	-0.0107441	0.000661404	0.0432815	0.403326	-0.0593147	0.169334	-0.014388	0.297331	0.0155107	0.179731	-0.000520569	0.34444	-0.00750669	0.00343653	0.016976	0.260409	0.00483078	0.135747	-0.00112523	0.128663	0.00157195	0.000114116	0.000925267
0.0895778	0.00698396	0.0311465	0.00249479	-0.0116716	0.00667274	0.012287	0.0158335	0.0611058	0.0216485	0.370469	-0.0173146	0.094714	0.000958997	0.278252	0.00738762	0.218109	0.00116079	0.430412	-0.0468615	0.103731	0.0111283	0.238293	-0.00673889	0.0657039	0.0267374	0.011247	0.00660808	0.0866572	-0.0190328
-0.0204438	0.0629942	1.44673e-05	-0.000317898	0.0434511	-0.00300467	0.0755965	0.00132938	0.040112	0.0408002	0.316968	-0.0269924	0.0563018	-0.00325432	0.337841	-0.0286065	0.220687	0.0208879	0.30378	0.0119967	0.00360897	0.000761331	0.26496	-0.0152656	0.0728845	0.019228	0.0653101	-0.0208217	0.000132331	0.019244
-0.000315288	0.0565759	0.00316933	-0.00744501	0.00240204	-0.00595542	0.0175892	0.00867791	0.0268683	0.0251597	0.322141	-0.0265577	0.158493	-0.00303028	0.399907	-0.0460381	0.144189	0.0372087	0.284166	-0.0127716	0.0228647	0.00579357	0.347962	-0.0057689	0.0690602	0.0183126	0.164852	-0.0255565	0.000379107	0.0256573
4.68111e-06	0.0614475	0.0400124	-0.00983399	-0.0027929	0.00509361	0.0115245	0.0160632	0.0176181	0.0135205	0.317155	-0.0270725	0.0970498	0.0130509	0.273572	-0.00128009	0.196354	0.0130356	0.349678	0.00566143	0.0196525	-0.00561033	0.186716	-0.00237948	0.054306	0.0217298	0.102392	-0.0329985	0.000243487	0.0220883
0.000432852	0.079304	5.59273e-06	-0.00660698	-0.0343833	0.0334139	0.00713292	0.0290515	0.0660031	-0.0142619	0.296344	0.00346755	0.169982	0.016881	0.342297	-0.000686906	0.291461	-0.0151526	0.373616	-0.00871676	0.00114447	0.0191762	0.320345	0.00300339	0.0439003	0.0233664	0.0941604	-0.0500282	0.067136	-0.00634915
0.0543739	0.0322893	0.00054046	-0.00235761	-0.0482956	0.0131949	0.0281553	-0.00914462	-0.0123647	0.0392176	0.285442	-0.0250873	0.136489	0.0293774	0.21277	0.0260741	0.229793	0.00432538	0.343399	-0.00134553	0.0614437	0.0202604	0.214992	-0.0224943	0.0358092	0.0241984	0.119895	-0.0286253	5.03723e-05	0.0253185
4.83179e-06	0.0610024	0.000627107	-0.0164028	-0.0133963	0.0121139	0.0345614	-0.00276912	-0.0146932	0.0408053	0.31746	-0.0208099	0.149623	0.0122358	0.383953	-0.0064997	0.169478	0.00609232	0.296827	0.000184836	0.12725	-0.00281996	0.204586	-0.0274773	0.031077	0.0520742	0.0214598	0.0157967	0.00267402	0.000943569
0.0493404	0.0415309	-0.0279503	0.00143009	-0.0180991	0.0171967	0.00729296	0.0383226	0.0269918	0.0258476	0.294539	0.00488487	0.124209	-0.00288404	0.318138	0.00773552	0.221917	0.0116652	0.256126	0.00949476	-0.0469335	0.00912861	0.248289	-0.044792	0.0978115	0.012685	0.0857384	-0.0287143	0.0360541	1.20802
3.52893e-06	0.0530885	0.0495863	-0.00626369	-0.0334269	0.0229544	0.00695581	0.0385758	0.0293579	0.0430767	0.346784	-0.0152026	0.259992	0.00196986	0.402922	-0.0383383	0.22258	0.0135329	0.31451	-0.00534516	0.0418196	0.0251635	0.243637	0.00239477	0.0210567	0.0359101	0.132124	-0.0229593	0.184051	-0.0117595
2.73731e-06	0.0785934	0.0147668	-0.012446	-0.0224268	0.0220999	0.0495914	-0.0298641	0.0111836	0.0627789	0.327136	-0.0144996	0.140957	-0.00491697	0.289995	0.000973953	0.131695	0.00416406	0.205713	0.0153577	0.0647965	0.00651345	0.297826	-0.0260514	0.074434	0.02201	0.137278	-0.0134662	4.70616e-05	-0.00744371
0.0510872	0.033399	0.0323005	-0.00180926	-0.0233942	0.0118426	0.0222007	0.018497	0.0459929	0.00505042	0.229883	-0.0176002	0.165335	0.00834537	0.248197	0.00508765	0.176872	-0.00149844	0.284183	-0.004143	0.113721	0.000943058	0.242356	0.00238957	0.0801358	0.0279975	0.244465	-0.0473002	0.167225	-0.0211392
3.46551e-05	0.0716188	5.62147e-05	-0.0237781	-0.0484129	0.0288637	0.0390285	0.0217853	-0.0112749	0.0321205	0.363517	-0.0461874	0.194788	-0.0400482	0.422122	-0.0532623	0.186916	-0.0030382	0.300564	-0.00991901	0.122554	0.00880379	0.246226	-0.02942	0.0590594	0.018536	0.0935609	-0.0312129	0.0106807	-0.00162821
0.000105214	0.0676488	0.0102458	-0.0104767	-0.0107996	-0.0046823	0.0283942	0.00530803	-0.00589672	0.0350842	0.381523	-0.0384422	0.201606	-0.00401755	0.212427	0.0165255	0.182847	0.0142097	0.348086	-0.0393839	0.099535	0.0340424	0.227795	-0.0109236	0.0883852	0.0118411	0.0328884	-0.0342102	0.0577431	-0.014857
3.06152e-05	0.0559226	0.0119141	-0.0118429	-0.0290044	0.0218071	0.00080753	0.051996	0.0143891	0.0196123	0.314934	-0.035842	0.163082	-0.0154346	0.335004	-0.0508375	0.233784	-0.0208402	0.376227	-0.00707538	-0.0349636	0.743507	0.210872	-0.0240218	0.0732267	0.00529477	0.00247123	0.00583909	4.19113e-05	0.00287702
0.000365576	0.0952607	0.0154499	0.0122678	-0.0282773	0.0296349	0.0291134	-0.000976805	0.0751022	-0.000291324	0.265355	-0.0135	0.107345	-0.022893	0.27511	-0.0299418	0.0265788	0.0426542	0.314835	-0.00174348	-0.0273346	0.521436	0.209798	0.00256439	0.124785	-0.0348658	0.128554	-0.00346546	0.133751	-0.0115802
0.00014529	0.0888502	0.0519538	-0.00130996	-0.00932684	0.0147535	-0.030998	-0.0199665	0.044902	0.00304471	0.342201	-0.0210984	0.132935	0.00920018	0.248396	-0.0483754	0.21691	-0.0157811	0.260777	-0.0246209	0.0481688	0.176762	0.265148	-0.0271667	0.0877789	-0.00798493	0.231001	-0.0429019	0.103287	-0.0309198
0.00353294	0.0961049	-0.0316855	-0.000886752	-0.0494749	0.0338974	-0.0248728	-0.0032148	-0.0125336	0.014991	0.399827	-0.0744865	-0.000268162	0.0368225	0.409322	-0.0493507	0.221015	-0.0101963	0.321845	-0.0303852	0.0934699	0.223413	0.258489	-0.00959302	0.051585	0.00741092	0.073808	-0.0220092	0.145744	-0.0140136
0.000193	0.109176	0.0879801	-0.0140039	-0.00477323	0.00879929	0.040124	0.015401	0.0323479	0.0151794	0.35627	-0.0221757	0.162399	0.015006	0.433861	-0.0251225	0.241855	0.0174857	0.324384	-0.0289167	0.164884	0.457063	0.0264077	0.0404006	0.0876854	0.01281	0.246816	-0.0146094	0.00230952	0.00456069
0.049381	0.0385863	0.0191327	-0.00556839	-0.0477887	0.0502365	-0.00405382	0.0353174	0.0112215	0.0414784	0.264823	-0.0373372	0.120694	0.0106315	0.297182	-0.0190287	0.177771	0.0142444	0.345047	-0.0346569	0.155286	0.230358	0.234997	-0.0175425	0.0499997	0.00139056	0.000739203	0.0164208	0.000140022	-0.00495591
8.99237e-06	0.0702685	0.0036448	-0.0102099	-0.0107042	0.0182062	-0.00602877	0.0287157	-0.0152661	0.0462184	0.268255	-0.00431109	0.0680077	0.018959	0.354094	-0.0417711	0.158414	0.0209853	0.318232	-0.0281472	0.260161	0.0975182	0.213717	0.0105721	0.102634	-0.00706029	0.111046	0.0216819	0.0178754	-0.0310448
0.0489856	0.0379603	0.0982254	-0.0144313	-0.0625997	0.0376686	0.0266769	0.000716225	0.0118058	0.0104795	0.30092	-0.0246772	3.44917e-05	0.0300468	0.243985	-0.00876912	0.148631	0.028176	0.230279	-0.00658195	0.156589	0.356645	0.235959	-0.00196194	0.0866409	-0.0126363	0.0714824	0.00943163	0.093939	-0.0124021
0.000102622	0.0690351	-0.0206318	-0.00985593	-0.0667194	0.0445541	-0.0130575	-0.00213735	0.0626085	0.0134838	0.366645	-0.0123953	0.132778	0.00719417	0.242991	-0.0142346	0.133548	-0.0100482	0.378534	-0.0354712	0.321059	0.0164638	0.268098	-0.00684013	0.0444065	0.0164177	0.0619923	0.00263157	0.137888	-0.0134946
4.16261e-06	0.0769684	0.0110636	-0.0061255	-0.0288669	0.0154667	-0.124377	0.0191042	0.0419159	0.0113698	0.267642	-0.0325306	0.089553	0.0133862	0.279543	-0.000615852	0.167396	0.00462516	0.336243	-0.0358181	0.287709	0.0438485	0.251543	0.00484283	0.0092437	0.0164664	0.0266228	0.0141626	0.00113256	-0.00853186
0.000117829	0.0979644	5.8167e-05	0.000660534	-0.0466634	0.0329544	0.0264066	0.0138709	0.00971168	0.0180284	0.189483	0.0101784	0.135215	0.00222952	0.27851	-0.0193283	0.158008	0.0265783	0.16646	0.035401	0.0873178	0.394834	0.20722	-0.019744	0.0367769	0.0229243	0.124362	-0.0139814	4.37403e-05	-0.0152115
0.00866636	0.0970376	5.13291e-05	0.0141252	-0.0324263	0.0162213	0.0248327	0.018771	-0.00336897	0.0349314	0.336392	-0.0227215	0.120621	0.0182941	0.202099	-0.0386089	0.130556	0.00945254	0.355659	-0.0117221	0.300061	0.100532	0.2831	-0.0401021	0.048301	0.0187931	0.0604358	0.00789522	0.00012561	-0.00852922
0.0203124	0.0701149	0.0719535	-0.0142444	-0.0261529	0.0213584	-0.000370497	0.0188423	0.0166317	0.0116803	0.321167	-0.0344757	0.137675	-0.00270328	0.314372	-0.0243673	0.117822	0.025068	0.294023	-0.0147994	0.2585	0.204043	0.172047	-0.000895413	0.0292406	0.0294011	0.000139056	-0.000991221	4.25376e-05	-0.0152733
0.000228411	0.0899726	0.0436885	-0.00646119	-0.00847478	0.0126498	-0.0629092	0.0189617	0.039046	0.0148485	0.285489	-0.011633	0.000458476	0.0335411	0.394987	-0.0399522	0.196462	0.0391825	0.32963	-0.0282635	0.182702	0.0108704	0.190757	-0.000983445	0.0271109	0.0225358	0.157129	-0.00838101	0.0050478	0.0152192
0.000164489	0.0748265	0.0237512	0.00852619	-0.0453655	0.0252702	0.0347803	-0.0122083	0.0603904	-0.0177037	0.439348	-0.0450367	0.0533313	0.00542217	0.320633	-0.0287962	0.151383	0.00907196	0.413577	-0.040781	0.179558	0.097505	0.215627	-0.0218976	0.00492498	0.0365156	0.0851272	0.0236652	0.000263697	-0.0142598
1.52103e-05	0.0868723	0.0917243	-0.0163424	-0.0245037	0.0102824	0.0219565	-0.00101467	0.00388265	0.0215085	0.354186	-0.0321413	0.0470523	0.0112927	0.273169	-0.0294249	0.215697	-0.00575551	0.313607	0.00196262	0.38034	0.0159005	0.219422	-0.0308595	0.0380258	0.0211293	0.0329532	0.0156516	0.123647	-0.0380967
-7.77684e-06	0.103574	1.71904e-05	0.00974576	-0.00978613	0.0202375	0.0130328	0.00802478	0.00272405	-0.00244194	0.315198	0.00240408	0.111114	-0.000176954	0.325768	0.000588713	0.119878	-0.00232671	0.268035	-0.00672275	0.0619573	0.461283	0.229292	-0.0202591	0.0144024	0.0339235	0.00909642	0.00231859	2.19042e-05	-0.0142956
6.11401e-05	0.0584331	0.0824471	-0.00698155	-0.0431837	0.0211232	-0.00488539	-0.00526144	0.00220114	-0.00329138	0.185605	0.00136893	0.00882011	0.00480196	0.276731	-0.0219344	0.182063	0.0155063	0.316125	-0.00055923	0.400917	0.156713	0.200486	-0.0129381	0.0927157	0.0350766	0.211487	0.00289885	0.00050365	-0.0155259
0.000100191	0.0769935	0.0263889	-0.00302674	-0.0343366	0.0330409	0.0227237	0.0073186	0.0383426	0.00935556	0.313236	0.0155056	0.0827995	0.00638743	0.3511	-0.0492801	0.219292	0.0204153	0.296892	-0.0130452	0.263652	0.218837	0.23476	-0.0327036	0.0629267	0.0257319	0.208583	-0.01306	0.000589635	-0.00773635
0.00971682	0.0749926	0.0673376	0.00410049	-0.0497897	0.0598114	0.041974	-0.0152931	0.0508532	0.0193253	0.327892	-0.0366246	0.124768	-0.00240647	0.209082	0.0166413	0.247418	-0.0279483	0.28631	-0.00436287	0.266806	0.297689	0.192734	-0.0104946	0.00995781	0.0308972	0.00449702	0.0282592	7.12522e-05	-0.013293
0.0631663	0.0880653	0.00135837	-0.0105082	-0.0167987	0.016439	0.0352288	0.0381318	0.0651704	0.00877668	0.272824	0.00716685	0.0500318	0.0115269	0.279944	-0.024335	0.199461	-0.0275703	0.397579	-0.0368445	0.384629	-0.038169	0.00285379	-0.00880314	0.0500209	0.0260427	0.151228	-0.000713313	0.0179295	-0.0215382
-0.00173115	0.0928017	0.0853269	-0.0142987	-0.0341575	0.00995816	0.00295872	0.036982	0.0564906	-0.0304296	0.280902	-0.00282474	0.0585815	-0.00858699	0.363395	-0.0140322	0.17981	0.00112016	0.370967	-0.0302425	0.371547	-0.0283484	0.178275	-0.0173466	0.0419021	0.0261836	0.000839266	0.0403945	0.00129442	0.0039567
0.00681654	0.0772206	0.0979216	-0.0141687	0.00132072	-0.000158858	0.0240414	-0.00035483	0.0513907	-0.010596	0.293605	0.00227878	0.0176107	0.016693	0.212389	0.000641249	0.258912	-0.0124796	0.263228	-0.00685162	0.329813	0.0879641	0.184344	-0.0132544	0.037118	0.0263246	0.152459	-0.0171797	0.13413	-0.0137596
0.0010281	0.070375	7.9318e-06	-0.00219406	-0.0430919	0.0201109	0.155383	0.000249867	0.00117286	-0.00277705	0.261381	-0.0100109	0.0393281	0.00212439	0.12561	-0.000760939	0.13058	0.0225877	0.19646	0.0192254	0.196005	0.218428	0.0227904	0.0261276	0.017331	0.0161123	0.186032	-0.0125052	9.90072e-06	-0.012793
0.0350224	0.0809054	0.107545	-0.0222753	-0.0619681	0.0492102	0.0118075	0.0166509	0.0307769	0.0135488	0.291885	-0.017023	0.0784518	0.00901697	0.175879	0.0135461	0.179849	-0.0222711	0.299334	-0.0263974	0.294112	0.0269529	0.084766	0.00834669	0.0682326	0.0265135	0.0696218	0.00320224	0.109079	-0.0275894
0.00638742	0.0952295	-0.0262941	0.00788238	-0.0374664	0.0028055	0.00965467	0.0232088	-3.00921e-05	0.0178019	0.276805	0.00521715	0.132793	-0.00895334	0.129099	-0.00337491	0.177282	0.00308147	0.374787	-0.0403007	0.161124	0.264697	0.0943554	0.0239485	0.00762374	0.0154782	0.176752	-0.019298	0.00199654	-0.00754631
0.00456949	0.100287	0.107427	-0.0204211	-0.0317814	0.0272127	-0.00909077	0.0521129	-0.00670038	0.0212152	0.34295	-0.014367	0.0886586	-0.00833109	0.178973	0.00675528	0.193303	-0.0182318	0.368218	-0.0189501	0.385048	-0.0344897	0.222343	0.00550299	0.045814	0.0283163	0.174323	0.00780261	0.127748	-0.0468485
0.0644774	0.0811643	0.00616786	-0.0145413	0.0266337	-0.0123177	-0.00414545	0.00981698	0.0827681	-0.013531	0.275767	-0.0191672	0.126537	0.0040683	0.192738	0.0171171	0.193711	0.00400709	0.357296	-0.0178066	0.487013	-0.104703	0.0960153	0.0152543	0.0328228	0.0278936	0.140536	-0.0157203	0.15532	-0.0245183
0.000638357	0.0939465	0.0814176	-0.00906603	-0.00365347	-0.012395	0.052457	0.0130435	0.0374613	0.00442742	0.262328	-0.0107987	0.13307	0.00351273	0.247726	0.0173359	0.159446	0.0311295	0.32769	0.000651444	0.353942	-0.0469886	0.162746	0.00375474	0.0503908	0.0191732	0.0691949	0.030106	9.39013e-05	-0.00173537
0.074886	0.0549832	2.22211e-05	0.0183073	0.00363135	-0.0130927	0.0312313	0.00899911	0.0450196	0.0157091	0.291591	-0.0443164	0.00901252	0.00670212	0.172701	0.047037	0.109386	0.0253605	0.39094	-0.0208216	0.434813	-0.0601203	0.203442	-0.00988161	0.0695159	0.00101282	0.0999482	0.0015664	0.0250027	-0.00307778
0.00163702	0.0812322	0.00655059	0.00647046	-0.041195	0.00957353	-0.00451548	0.0265705	0.022419	0.00468789	0.349843	-0.0351397	0.103486	0.00934249	0.208161	0.012826	0.15508	-0.00927605	0.256088	0.0102721	0.394622	-0.0601904	0.193444	-0.0336019	0.070217	0.0151739	0.118351	0.0110765	0.0971041	-0.0199981
-0.0167702	0.0992856	0.00210804	0.0152005	-0.0345362	-0.00266254	0.0295969	-0.00024808	0.0468634	0.003607	0.304953	-0.0467031	0.0191091	0.0333083	0.262295	-0.0325909	0.0877037	0.0245838	0.327772	-0.0396681	0.307042	-0.0330894	0.214294	0.0095625	0.075003	-0.00345784	0.0306351	0.0171079	0.0308463	-0.0122569
0.000222587	0.0895054	-0.0371095	-0.0106089	-0.0771359	0.0315441	0.0203556	-0.00137761	0.0638498	0.0141371	0.293658	-0.0206716	0.0742552	0.0151986	0.168275	0.00837428	0.127706	-0.00941242	0.326976	6.38439e-05	0.33309	0.0132839	0.195123	0.0112848	0.0902073	0.0111467	0.114948	0.00599486	0.00050262	-0.020771
0.0116117	0.0980066	0.00015151	0.0288123	-0.119875	0.0481299	0.0284607	-0.00520658	0.00441846	0.0234321	0.352878	-0.0382028	0.0740155	0.0182459	0.0813783	-0.00641098	0.234496	-0.00813331	0.3448	0.00183233	0.338221	0.0107486	0.221936	0.000941239	0.0721433	0.00818728	0.000415134	0.0171173	0.000772783	0.00520062
0.0560651	0.082984	3.12312e-05	0.00125486	-0.0473992	0.0256128	0.0750694	-0.00489347	0.0107964	0.0282412	0.326888	-0.0450877	0.0589697	-0.0150355	0.10093	0.0163243	0.188499	-0.0141409	0.226262	0.0215904	0.354071	-0.0211691	0.161562	-0.0291345	0.0514731	0.00341159	0.159588	-0.00356392	0.104527	0.0435519
0.0130914	0.0946491	0.000315378	0.0144735	-0.0381271	0.0113113	-0.0215112	0.0453771	0.0323654	0.0108196	0.213646	-0.00850843	0.000309159	0.000170897	0.315224	0.00327782	0.152945	0.00691991	0.278919	0.0181312	0.258402	-0.00793116	0.0552102	0.506972	0.112575	-0.0153257	0.158508	-0.00788801	0.0156461	0.00372109
0.0318145	0.0545651	0.102862	-0.0144234	-0.0836797	0.0162215	0.0245492	0.00398345	0.038904	0.0322427	0.232367	-0.0357429	0.133194	0.0067034	0.0535791	0.0299536	0.151669	0.000629831	0.284352	0.0114736	0.403841	0.0714642	0.0459409	0.814697	0.0645598	-0.0076631	0.159651	0.013698	0.0778041	-0.00922264
0.0057751	0.0741972	0.109897	-0.0182587	-0.0490172	0.0132909	-0.0184879	0.0573676	0.0744108	0.00539873	0.214692	0.00564799	0.0159724	0.0107414	0.15344	0.0117	0.163741	-0.0170993	0.258363	0.00848007	0.422516	-0.0608323	0.154643	-0.00238773	0.108522	-0.0101342	0.105614	0.00220409	0.137554	-0.0102732
-0.00929552	0.0902586	0.106264	-0.0279297	-0.0060692	0.0135587	-0.0249774	0.0661878	0.0284912	0.0257211	0.314023	-0.035168	0.0503523	0.0158806	0.265232	-0.0131907	0.222953	-0.0201096	0.261076	0.00819808	0.376179	-0.0618338	0.217676	-0.0349753	0.0130559	0.0171396	0.0912428	0.00353334	0.000223821	-0.0122661
0.000116716	0.0800204	0.00334051	0.0118403	0.00490151	0.00700054	-0.0237626	0.046957	0.0200029	0.0237539	0.168631	0.0161669	0.115728	0.00593454	0.278675	0.00556102	0.0974574	0.0052882	0.291742	0.021269	0.40334	-0.0677476	0.164952	-0.0293985	0.0280349	0.0157521	0.00311465	0.0204698	0.00220369	0.0101596
9.11216e-05	0.0651702	0.00462166	-0.0232251	0.00381137	0.0017144	-0.0251081	0.0560355	0.00258544	0.0192066	0.23955	-0.0181976	0.10049	0.0144073	0.303603	-0.0094541	0.176326	-0.00304803	0.392859	-0.0281702	0.331851	-0.0635634	0.134559	-0.0676566	0.0421545	0.0124611	0.147809	-0.0300006	0.000139537	-0.0137479
0.0092686	0.119415	0.000135083	0.0156349	0.00939351	-0.00649355	0.015316	0.0105098	0.0280336	0.00192239	0.440535	-0.0772891	0.120708	0.00974111	0.281209	-0.0144547	0.14178	-0.0061361	0.2531	0.0181666	0.309695	-0.0436782	0.284293	-0.0459071	0.0446699	0.023463	0.000121324	0.0178628	2.5033e-05	-0.00273784
0.00982219	0.118249	0.0263176	-0.00879362	0.0139279	-0.0101266	-0.0371095	0.0601518	0.0551898	-0.00603426	0.225506	-0.0108443	0.150748	0.0129658	0.341653	-0.00566374	0.00259925	0.0485087	0.315834	0.00963152	0.35629	-0.0741706	0.263925	-0.0568071	0.0715331	0.00775463	0.00108911	0.00199128	8.33094e-06	-0.00828268
0.0262646	0.0598039	0.0422785	-0.0150253	0.0098968	0.00373327	0.00506715	0.00586575	0.0279139	0.0169473	0.213452	-0.00593737	0.00063732	0.0499169	0.32416	-0.0238996	0.197676	0.00297684	0.338145	-0.0162836	0.2802	-0.0592299	0.286781	-0.0440587	0.142148	0.00259136	0.150774	-0.0123273	0.0040567	-0.0222488
0.00221902	0.0748609	0.0192971	-0.00743712	0.00624911	0.0167676	-0.00889282	-0.0136794	0.0508538	0.0147325	0.210837	-0.0174558	0.160118	0.0049541	0.286556	-0.00727158	0.18012	-0.0060328	0.256394	0.0123931	0.275004	-0.0400063	0.27979	-0.063201	0.119273	-0.00367034	0.00252671	-0.00543533	0.0204099	-0.014302
0.000300288	0.12583	0.044435	-0.000426031	-0.0137779	0.0174989	-0.0197109	0.0632999	0.0115306	0.0104879	0.264431	-0.0171682	0.121725	0.0411896	0.213522	-0.0363638	0.168575	0.00493157	0.330986	-0.0193675	0.16087	-0.040255	0.251241	-0.0475034	0.158409	0.0100676	0.00310734	-0.00964388	1.77454e-05	-0.0117017
0.0207565	0.0599353	9.21169e-05	0.00812704	0.00124518	0.00990924	0.0240002	0.049319	0.0500595	-0.00507523	0.259697	-0.0268106	0.0709066	0.0140931	0.31918	0.0088274	0.105509	0.00878984	0.346483	-0.0405807	0.303605	-0.0776513	0.315864	-0.0537764	0.121361	0.0114512	0.0896601	-0.0128862	0.000124993	-0.000738586
4.27765e-05	0.0776841	2.79429e-05	-0.00271877	0.0146138	0.00985007	0.0212894	0.0029362	0.00427282	0.0352879	0.176415	0.00614879	0.161624	-0.0106767	0.377435	-0.026767	0.160459	0.000133576	0.337537	0.0136275	0.153493	-0.0220297	0.257863	-0.0664698	0.169493	0.0176657	9.9239e-06	-0.0152403	0.0331239	-0.00482207
0.0639135	0.0842216	0.000192314	0.0255498	0.000406959	0.038867	0.0276253	0.0390818	0.0538633	0.0228837	0.196128	-0.0210142	0.0233978	0.0586599	0.326498	0.00408907	0.202517	0.00672768	0.221547	0.033492	0.117017	-0.0212456	0.198306	-0.0335531	0.15343	0.0132378	0.12538	-0.023622	0.0100066	-0.00263694
0.010363	0.0782552	0.0452049	0.00806608	-0.0458992	0.0243403	0.0847842	-0.00423934	0.00101849	0.0138204	0.228935	-0.00574405	0.172881	0.0161035	0.384665	-0.0208949	0.176284	0.0099049	0.274709	0.0137377	0.207863	-0.0224168	0.183958	-0.0113084	0.14164	0.00168322	0.00104132	0.0165188	6.38272e-05	-0.00194386
0.0175742	0.112246	0.0189767	-0.0078313	-0.0452354	0.0525052	-0.00131202	0.0283959	0.00219508	-0.000492672	0.178669	-0.00752587	0.0812273	0.0476635	0.271226	0.0109967	0.146925	0.00130181	0.334389	-0.013453	0.0179467	0.00670335	0.16252	-0.0436254	0.0993609	0.00662599	0.00728354	0.0218546	0.0148197	0.0151381
-3.89116e-05	0.0909381	-0.0198118	0.0213775	-0.0651698	0.0555424	0.0799843	0.0475206	0.0292197	0.00432029	0.234579	-0.0148777	0.0012462	0.0508262	0.272621	0.0056035	0.174555	0.00749763	0.232659	0.0174296	0.0146482	-0.00163975	0.150484	-0.0233351	0.112233	0.0078962	0.130365	-0.00802559	0.0114596	-0.0237325
0.000217115	0.0717162	7.62634e-05	0.00627992	-0.089708	0.0661459	-0.011883	0.033511	0.0531111	-0.000546815	0.292973	-0.017033	0.140254	0.036701	0.216749	0.0179496	0.178484	-0.00309634	0.303822	0.0019197	0.166715	-0.0307622	0.127458	-0.0312691	0.0445594	-1.18371e-05	0.00014671	0.0149769	3.66224e-05	0.00861703
0.00119339	0.0489275	0.0251682	0.0212411	-0.0283595	0.0474345	-0.00376482	0.0360041	0.00163454	0.0088154	0.305718	-0.0174487	0.00299041	0.0480711	0.278009	-0.013055	0.158554	-0.0138978	0.164412	0.0038249	0.143035	-0.010244	0.142901	-0.00818413	0.128937	-0.0128604	0.0852332	0.00926488	0.00038619	0.00739826
0.00201339	0.0615464	0.00226418	0.0410486	-0.0461215	0.0406895	-0.0100071	0.0317579	0.0696166	0.00560774	0.200462	-0.00905131	0.078258	0.0423508	0.304906	-0.0512394	0.232626	0.0144752	0.22864	0.0326124	0.000357928	-0.00370079	0.174607	-0.015476	0.142505	-0.0470213	0.0807422	0.00406415	2.11142e-05	-0.000451298
3.58881e-05	0.0755465	0.0243008	0.0225976	-0.0455307	0.0588785	2.45213e-05	0.0194795	0.0110665	-0.00253675	0.233279	-0.00712248	0.0149424	0.0576836	0.347922	-0.0219075	0.16677	-0.00284321	0.381429	-0.00281883	0.0142336	0.001882	0.146151	-0.0163136	0.0804127	0.0105815	0.128093	-0.0249911	0.00306495	0.0113603
0.0373316	0.0452066	0.000163721	0.00860817	-0.044786	0.0221649	0.00913553	0.0385801	0.0504607	-0.0144164	0.246042	0.00793265	0.00605127	0.0591453	0.22437	0.0211177	0.156571	-0.00576415	0.261847	-0.00191356	0.000648478	0.00142166	0.0898645	0.0246414	0.175294	-0.014084	0.148323	-0.0102583	0.000118185	0.0129479
1.66792e-05	0.0786512	0.00307096	0.0283645	-0.00812064	0.0376667	-0.000335595	0.0194463	-0.00158211	0.0117512	0.291448	-0.0187912	0.168739	0.0152819	0.252336	-0.0109104	0.128009	0.00761691	0.331952	-0.0144897	0.030958	0.012934	0.0357109	0.000271622	0.101419	-0.0014992	0.00806279	0.021655	0.137505	-0.0109383
0.00127	0.0954839	0.0880732	-0.00504648	-0.0340394	0.0302142	0.0177571	0.00653319	0.0194244	0.00865648	0.268131	-0.0164615	0.0128128	0.046734	0.371099	-0.0400285	0.175758	0.00912629	0.241268	-0.000383874	0.106523	-0.0106009	0.152971	0.00454642	0.0943928	0.000810364	0.0871851	0.0105681	0.00330556	0.0123365
3.20136e-06	0.0636346	0.0733616	0.0039409	-0.0205476	0.0303505	-0.00122044	0.0907388	0.0494799	0.00351367	0.400656	-0.0459157	0.0955634	0.047083	0.332062	-0.0212584	0.133709	0.00838426	0.275465	0.0124938	0.00997701	0.00491339	0.0138807	0.458971	0.0570865	-0.0133063	0.119597	-0.00321296	0.000396056	0.000424
0.0327921	0.0771404	0.0660648	-0.00807041	-0.00994463	0.0114707	-0.0344179	0.068923	0.0084298	0.015943	0.343698	-0.02019	0.0343354	0.0371155	0.366983	-0.03254	0.167502	0.0220835	0.273629	0.0351683	0.0126758	0.0329912	0.0491844	0.0828809	0.103048	-0.00724021	0.0124043	-0.0130589	0.0146672	-0.00494801
0.000102977	0.0559701	0.110811	-0.00166188	0.00968879	0.00336526	-0.00118001	0.0277137	0.0211219	0.016435	0.28354	-0.026177	0.132935	-0.00561829	0.382267	-0.0339474	0.180011	0.0193767	0.318265	0.0106877	0.060989	-0.00029122	0.150491	0.0202053	0.152272	-0.00246075	0.0193098	-0.0320567	0.00871975	-0.00817174
0.0581215	0.0216092	0.0884	0.0040759	0.0150588	-0.00726892	-0.043267	0.0706125	-0.00126013	0.0169127	0.325439	-0.0175705	0.05625	0.0275344	0.362934	-0.0250055	0.180006	0.0127882	0.354457	-0.00940284	0.0565901	0.0113277	0.26455	0.0196656	0.111846	-0.015315	0.173119	-0.0198041	0.000626776	0.0168023
0.065729	0.0145602	0.161162	-0.0326157	-0.0101407	0.000642473	0.0336418	-0.0085933	0.0201108	0.0118332	0.302982	-0.0290679	0.141222	-0.00721047	0.319477	-0.0131136	0.235587	-0.00364044	0.228328	0.0217362	0.046667	0.00384579	0.22105	-0.00367139	0.167544	0.00451707	0.000219928	-0.0207254	9.89744e-05	0.00781278
8.32459e-05	0.0729218	0.119815	0.0154984	-0.00348693	0.00591107	0.00171955	0.0149375	0.0373342	0.0183327	0.361203	-0.0496923	0.145756	-0.0120522	0.319649	-0.0285446	0.22715	0.00246122	0.334065	-0.0062966	0.0364031	0.0125646	0.185199	0.028246	0.079938	-0.00458627	0.0256314	-0.022654	0.000123661	0.0156801
0.146595	-0.0163827	0.0308348	0.0164813	-0.000379405	-0.0106827	0.0139272	0.0106875	0.0315381	0.0114928	0.368776	-0.0638195	0.0588578	0.0220983	0.402022	-0.0393825	0.207265	0.0131811	0.212193	0.0195354	0.00146755	0.0235403	0.222125	0.055042	0.105326	-0.0031336	0.0852878	-0.0164292	0.000255141	-0.00471473
0.0162785	0.0629418	0.140904	0.00140934	0.011497	-0.00145365	0.0164267	0.0140097	0.0102728	0.0208125	0.306511	-0.0331284	0.00625863	0.0165039	0.439203	-0.0375952	0.134854	0.0239538	0.235192	0.0299973	0.00191328	0.0325344	0.329008	-0.0391956	0.0668449	0.00475925	0.150075	-0.0400854	7.16298e-05	0.0144812
0.0434844	0.0342543	0.10586	-0.00466692	0.0079144	-0.00646697	-5.44009e-15	0.0198845	0.0246239	0.00603757	0.302902	-0.0331764	0.00150363	0.0291475	0.277923	-0.0109903	0.112703	0.00837587	0.362393	0.00180423	-0.0158447	0.0520296	0.197418	-0.0505225	0.113013	0.0218076	0.157744	-0.0248527	0.000246146	0.00311739
0.00133656	0.0747303	0.105349	-0.0035305	0.0347597	-0.0203349	0.00120515	0.015963	0.00190694	0.00652552	0.307177	-0.045042	0.00138103	0.0322852	0.422422	-0.0436489	0.136083	-0.0108929	0.287509	-0.00557057	0.0181971	0.0254433	0.242309	-0.0467301	0.0758414	0.00318874	3.6118e-05	-0.0280154	0.101887	0.00624425
0.0805559	-0.000198337	0.000542936	0.016977	0.0363403	0.00447639	0.034599	0.028061	0.0081013	0.0184756	0.251515	-0.0261934	0.0310763	0.0176117	0.412827	-0.0519805	0.147701	-0.0102216	0.244996	0.0253835	0.00296906	0.00851673	0.234687	-0.0615741	0.106763	-0.0131432	0.0784139	-0.0158772	0.00391579	0.0204772
0.00050468	0.0721963	0.0729305	-0.0156968	0.0355836	-0.00532754	0.118838	0.013357	0.0167013	0.0137036	0.374635	-0.0334736	0.00619324	0.0311264	0.395512	-0.0276657	0.068214	0.0225094	0.217963	-0.000526762	0.00471429	0.053694	0.213887	-0.0445836	0.0983178	0.000503214	0.00024241	-0.019676	0.000138452	-0.00344789
0.0637318	0.0183633	0.0748704	0.00428758	0.0106722	0.0123364	0.000142998	0.0302202	0.0024654	-0.0156298	0.246602	-0.0127428	0.00334767	0.0141495	0.385346	-0.0515566	0.165873	-0.0151026	0.369243	-0.0401767	0.0101574	0.00861241	0.257646	-0.0396906	0.0820643	0.00390287	0.0143505	-0.0114717	1.25907e-05	-0.00783616
0.0464848	0.0311247	0.0981629	-0.00445354	0.036383	0.00968185	-1.0103e-14	0.0195097	0.0700957	-0.00422948	0.259603	0.0114712	0.0110138	0.0300009	0.369497	-0.011643	0.157609	-0.0106495	0.285541	-0.0132892	0.0316212	0.0190803	0.2056	-0.0335555	0.120921	-0.00220091	0.00298985	0.0001444	0.0320713	-0.0203333
5.0779e-05	0.0477699	0.04943	-0.00238826	0.051032	0.00668407	-0.00505252	0.0325691	-0.00187115	0.0186157	0.253839	-0.0313975	0.0810048	0.0229401	0.391092	-0.0569991	0.151507	0.0145199	0.374077	-0.0157463	0.00743528	0.02696	0.279416	-0.0561321	0.0865863	0.00538749	0.143142	-0.0269575	1.07777e-05	-0.0101016
0.0281091	0.0471133	8.08056e-05	0.00938346	-0.00758625	0.0328059	-0.000966953	0.0160659	0.0263312	0.00692128	0.29525	-0.0295592	0.0267668	0.0358669	0.247141	0.0147809	0.222786	-0.0124845	0.309675	0.00885467	0.000296492	0.0234838	0.192527	-0.010662	0.0183909	0.0392824	0.188419	-0.0404145	1.55049e-05	-0.0167106
0.0347812	0.0409515	0.0686322	-0.00631488	0.0296519	0.0257333	-0.0220679	0.0457402	0.0217536	-0.00994642	0.243849	-0.0280579	0.115996	0.0128951	0.329491	-0.00391379	0.158384	-0.00257348	0.211481	0.0163126	0.00277205	0.0211591	0.188453	-0.0265053	0.0145227	-0.0101923	0.00467667	0.00239988	1.84427e-05	-0.0222245
0.0637318	0.017512	9.29662e-05	0.0094195	0.00935582	0.00361603	-0.0182829	0.0512649	0.0121068	-0.00105717	0.266353	-0.0230936	0.0144421	0.0507659	0.327724	-0.00923766	0.13626	0.0199345	0.142054	0.0369741	0.000519259	0.0226565	0.175289	0.142034	0.0906566	0.00754024	0.000497513	-0.021333	0.0197387	-0.0214481
0.000850912	0.0331005	0.0260432	0.0169463	0.0443662	0.00927837	0.0139384	0.00499226	0.00771081	0.0158909	0.272298	-0.00333044	0.0825739	0.0337047	0.41202	-0.0303075	0.180464	-0.01216	0.272913	0.00840557	0.0654731	0.0230789	0.184554	0.0869712	0.0293224	-0.00403177	0.0322483	-0.0133405	0.000162315	0.000669984
0.000497225	0.0680263	0.068101	-0.0154307	0.00720883	-0.00886234	3.10919e-05	0.0865525	0.0341164	-0.00138167	0.283815	-0.0187726	0.0916176	0.0298132	0.410354	-0.0440266	0.205972	0.000488208	0.340031	4.17023e-05	0.00122514	0.0305941	0.239872	-0.0178649	0.0628105	0.00232043	0.0666754	-0.0111734	1.95272e-05	-0.0124837
0.0477656	0.0282208	0.0342826	0.0141579	0.00235296	0.0157138	-0.0263055	0.0488219	0.0310726	0.00225189	0.237973	-0.0206409	0.00107026	0.0244893	0.402836	-0.0344267	0.144108	0.0167286	0.316067	-0.00310292	0.0624951	0.0410857	0.0877176	-0.0373334	0.0719408	-6.96476e-05	0.0481542	-0.0285031	0.0326637	-0.0131318
0.0339493	0.040553	0.111281	-0.0238524	0.0151798	-0.0053245	-0.000949301	-0.0105738	-0.0098158	0.0265779	0.184032	0.0172693	0.0470001	0.0290434	0.428069	-0.0420836	0.127178	0.0208339	0.277525	-0.0138088	0.0752521	0.0438142	0.127365	0.0537283	0.0583115	0.0191693	0.0325052	-0.0131313	9.71116e-05	-0.000759393
0.0581509	0.0176103	0.00453895	0.00839253	0.00922573	0.0232417	0.00095282	0.0363452	0.0494654	0.00912706	0.242835	-0.00296995	0.00335276	0.0457454	0.365203	-0.0235427	0.253948	-0.0112225	0.247965	0.0325861	0.0122418	0.0572955	0.202587	0.00499595	0.0754361	0.00646452	0.000754059	-0.00847193	3.5397e-05	-0.00190656
0.0687976	0.0151351	0.000124178	0.0223476	0.023094	-0.0017839	-0.0366395	0.0610473	0.00728366	-0.0118215	0.22406	-0.0167713	0.00233887	0.0283088	0.445695	-0.0400754	0.181591	0.00445587	0.264382	0.0347585	0.0252382	0.0607098	0.239925	-0.0535387	0.0539577	0.036004	0.0301637	-0.019075	0.00057418	0.00474024
0.0348572	0.040991	0.102711	-0.0105905	-0.0094083	0.0299558	0.10616	0.0227412	0.00110505	0.0114408	0.175524	0.0357044	0.00107637	0.0448186	0.350535	-0.0266435	0.196077	-0.00713955	0.265685	0.0264057	0.0287654	0.0533157	0.219935	-0.0047675	0.0819609	0.00223951	0.12868	-0.0172295	0.0736712	-0.0139411
0.0584227	0.0189075	0.00456133	0.0183211	0.0161075	-0.00401593	-0.0543743	0.0781421	-0.0126414	0.0190776	0.211955	0.0156467	0.130692	0.0287261	0.379319	-0.0431028	0.130162	0.00592166	0.370648	-0.0259958	0.055097	0.0524662	0.175194	-0.013507	0.0524644	0.0299366	0.0453901	-0.000835289	2.5466e-05	-0.00427965
0.0569439	0.0192538	0.000112786	0.00921486	0.00918785	0.00647437	0.00284007	0.0307208	0.0251844	0.00769575	0.199205	-0.00466897	0.043027	0.0231971	0.397404	-0.0123974	0.207602	-0.0173529	0.247309	0.0178724	0.130595	0.00478725	0.199432	-0.021383	0.154697	0.00876451	0.00106524	-0.00706845	0.00103144	0.0169599
8.68803e-06	0.0503577	0.083116	0.00891093	-0.00209126	0.00130494	-0.000396312	0.0195803	0.00177973	0.00846055	0.174658	0.0049497	0.0361638	0.0242691	0.35415	-0.0326243	0.127687	-0.0152205	0.24147	-0.0170161	0.175528	0.0376291	0.230217	-0.0620461	0.211717	-0.0130723	0.0349316	0.00741148	0.000115199	-0.00324171
0.0488567	0.0263739	-0.0430762	0.0110093	0.0211548	-0.00948349	0.00299009	0.0495092	0.00643798	0.00260073	0.137755	0.0144553	0.086805	0.00340299	0.360769	-0.0471918	0.21964	0.00368417	0.310217	0.0136765	0.159719	0.0493767	0.284352	-0.0557307	0.0733882	0.00640991	6.92689e-05	-0.00254955	0.0464439	-0.0203487
0.0473399	0.028609	0.0846787	-0.000332309	0.023472	0.0113165	0.157243	-0.0036119	0.0340803	-0.0249429	0.122284	0.0272154	0.0711484	0.0202527	0.368148	-0.0384476	0.183583	-0.00746243	0.284458	0.0147468	0.140529	0.049076	0.220606	-0.0422598	0.195657	-0.00444313	0.0669711	-0.00706188	0.0726953	-0.0140212
0.014321	0.030827	0.10674	-0.0151372	0.0352299	0.00274325	-0.0169617	0.0491353	0.0147098	0.0100285	0.218841	-0.0286048	0.111624	-0.000534167	0.38781	-0.0394868	0.243466	-0.0256165	0.311563	-0.00843938	0.169968	0.0290024	0.164727	-0.0548338	0.219394	-0.0073782	0.000288393	0.00797955	0.0534589	0.00790976
0.0430695	0.0357239	0.000127962	0.0217373	0.0273203	0.00336469	0.153182	-0.00486278	0.0139424	0.00536261	0.27168	-0.0191596	0.0642514	0.0249124	0.32351	-0.0431979	0.250106	-0.0332611	0.40108	-0.0249529	0.237672	0.00613882	0.118306	-0.0706995	0.249608	-0.0174828	-0.00201724	-0.00310534	0.0162741	-0.0291702
-0.0120155	0.024131	0.000243222	0.0206006	0.0255398	0.00365066	-0.0282819	0.050633	0.00710606	-0.00639869	0.213569	-0.00764367	0.158324	0.0246984	0.315533	-0.00771808	0.200692	-0.00121582	0.379473	-0.0259619	0.131502	0.0340087	0.292244	-0.0536807	0.359123	-0.0248871	0.0340867	-0.0111736	3.93226e-06	-0.00906244
0.0918322	-0.00758532	0.0756785	0.0106472	0.0312299	-0.00458406	0.0222492	0.016225	0.0247886	0.0122945	0.191256	0.00742013	0.0574204	0.0296009	0.278469	-0.0478864	0.144341	0.0152203	0.262122	-0.00246361	0.144455	0.0507267	0.197821	-0.0402042	0.305023	-0.0305413	0.00254485	-0.00808611	0.108251	-0.033474
0.0611032	0.0137495	0.0698457	0.0185252	0.0157359	0.00253059	-0.000261312	0.0295006	0.022939	0.000776151	0.226874	-0.0114082	0.0506562	0.00600244	0.400464	-0.0137701	0.0238689	0.0324533	0.223387	0.0431098	0.161919	0.0341257	0.233436	-0.0588764	0.266433	-0.0205708	0.158197	-0.0408127	0.000926446	-0.00477223
4.29372e-05	0.0428101	0.0243007	-0.0121311	0.00282725	0.00209135	0.088539	0.0328521	0.0013118	0.0059341	0.11704	0.01992	0.0994026	0.00421527	0.326118	-0.0205204	0.178609	-0.00502955	0.218937	0.0294995	0.179114	0.0555475	0.243052	-0.0463372	0.261989	-0.043987	0.119521	-0.00302227	0.068939	-0.0199618
0.0481618	0.0248782	0.00170651	0.0147533	0.0439556	-0.0184057	-0.0288232	0.0599686	0.0798044	-0.0200989	0.199799	-0.00341528	0.126333	0.00533074	0.438988	-0.0796305	0.161857	-0.00585182	0.226811	0.0118124	0.230696	0.0311404	0.17467	-0.0219277	0.118485	0.0016898	0.00582774	-0.00726356	2.89362e-05	-0.0137347
0.0262436	0.045592	4.77013e-05	0.00938779	0.0176958	-0.0107619	0.0138725	0.0221887	0.0225103	0.0149511	0.211375	0.0031557	0.11003	0.0197517	0.317471	-0.0195165	0.113189	0.00466356	0.302919	-0.00664453	0.228263	0.0169653	0.213365	-0.034879	0.251274	-0.0270578	0.013323	-0.004215	0.000446688	-0.00932338
0.0504084	0.0236284	9.61439e-05	0.0128008	0.0136551	0.00335015	0.00272217	0.0108221	0.019138	0.0155189	0.163104	0.0141578	0.0141558	0.00723311	0.307044	-0.00800716	0.215861	-0.0264666	0.193572	0.047079	0.238894	0.0238752	0.247277	-0.0184928	0.088648	0.00161767	0.012498	-0.0247825	0.0267698	-0.0131155
0.135838	-0.0253159	0.0735096	0.00555383	0.010332	0.0111553	0.151169	-0.00453877	0.0562579	0.00238748	0.197815	0.0238474	0.0816445	0.0215452	0.323049	-0.0275573	0.16447	0.000506432	0.400103	-0.0337898	0.171727	0.0454933	0.234709	-0.0196514	0.186899	-0.0323642	0.0246768	-0.0250314	2.38335e-05	-0.00707996
0.0564092	0.0183101	0.000279241	0.0184806	0.0226644	-0.00438094	0.00532904	0.0262993	0.0390499	0.0107059	0.136372	0.0210688	0.094142	0.012831	0.282782	-0.00562521	0.205752	0.00712864	0.372236	-0.0119	0.179383	0.0292298	0.227738	-0.0198843	0.243105	-0.0370834	0.0712673	-0.0427428	3.57094e-07	-0.0341939
3.85541e-06	0.0526703	0.0949586	-0.0134146	0.0267143	0.010758	-0.000240931	0.0133458	0.00165092	0.0222596	0.185404	0.0192545	0.114443	0.012674	0.272317	-0.00719512	0.170448	0.0120191	0.417162	-0.0151242	0.294754	-0.0134443	0.113657	0.000310698	0.186055	-0.0325991	0.00357323	-0.0268007	4.47493e-05	-0.0161525
0.0655102	0.00792541	0.000186856	0.00758753	0.0131772	0.0182279	-0.000923108	0.0228742	0.00196944	0.00616256	0.0389782	0.0154117	0.00369475	0.0157227	0.283423	-0.0110006	0.185111	0.0174566	0.27082	0.00615189	0.201856	0.0381267	0.183958	0.00144611	0.183347	-0.0268743	3.16216e-05	-0.0248524	0.0863896	-0.022957
0.0552839	0.0153304	0.0469272	-0.0077442	0.0431087	0.0103636	0.0123029	0.0343511	0.0132424	-0.00674208	0.24468	-0.0106418	0.147803	0.00384089	0.223671	0.0132181	0.124061	0.00685809	0.280095	-0.0171444	0.241104	0.00841257	0.247145	0.00299937	0.185211	-0.0328504	-0.0247051	-0.0118187	0.0344593	-0.0225125
0.130904	-0.0262757	5.6643e-05	0.0155446	0.0184788	-0.000530612	0.0771411	0.0401608	0.0192053	-0.00593245	0.0893448	0.0108262	0.0165943	0.0119414	0.312495	-0.0391201	0.235382	-0.0142521	0.223809	0.0339682	0.272041	0.024352	0.221037	0.0646389	0.307202	-0.0426436	0.157918	-0.0306486	0.000700544	-0.0228993
0.0743917	0.000634771	0.0882003	-0.0163542	-0.054693	0.0236582	0.15988	-0.00550975	0.0187514	-0.0188601	0.0937065	0.0337708	0.096994	0.00761238	0.237572	-0.019551	0.190828	0.00291626	0.286913	0.000696933	0.356891	0.00694787	0.270852	-0.0274971	0.259756	-0.00276228	-0.00178446	-0.0318216	0.000437376	-0.0207162
0.0505449	0.0209024	0.0891634	-0.0122339	0.0167688	0.0194355	-0.0293182	0.0479571	0.0178965	-0.00453884	0.0848028	0.0408521	0.105285	0.022503	0.283331	-0.0180396	0.127308	-0.00807386	0.212293	0.0324098	0.227645	0.0330494	0.235948	-0.00952252	0.29435	0.00243762	0.00498576	-0.0341743	0.0977998	-0.0346253
9.42069e-07	0.0326912	0.0813134	0.0150663	0.00791523	0.0134032	-0.00224193	0.0261583	0.00201608	0.00438935	0.173256	0.0261419	0.00482239	0.0415573	0.197752	-0.015425	0.231329	-0.00125978	0.279977	0.0225442	0.26102	0.0411357	0.352096	-0.0502781	0.178489	0.00842663	-0.0542124	-0.0151799	2.23181e-05	-0.0120185
0.0375647	0.0345618	9.65809e-05	0.00658604	0.0205716	0.0189996	0.0141398	0.088995	0.00217851	-0.0086676	0.12435	0.0265728	0.112897	-0.00580932	0.322536	-0.018091	0.193751	-0.0112278	0.420402	-0.0328667	0.282685	0.0060966	0.155939	0.0571267	0.278589	-0.0381896	0.164973	-0.0352885	0.00144988	-0.00683997
0.0266249	-0.0168703	0.00440896	-0.00996376	-0.00933109	0.017994	0.028038	0.0236637	0.00188401	0.00853758	0.0956036	0.0250642	0.0348318	0.0144059	0.28413	-0.0209618	0.2165	-0.0158897	0.357937	-0.0236156	0.207901	-0.0134829	0.256664	-0.0201472	0.381133	-0.062805	-0.000339051	-0.00768982	3.36932e-05	0.0042213
0.0677745	0.00384141	0.0047716	-0.0145184	0.00864925	0.0207266	-0.0486101	0.0794729	0.0232382	-0.0136735	0.0513069	0.0318635	0.0393358	0.00212978	0.276188	-0.0151446	0.178928	0.0129884	0.336638	-0.00939678	0.158095	0.0230093	0.264665	-0.0483471	0.218897	-0.00949052	-0.0361287	-0.0265191	0.0816569	-0.023556
0.0794661	0.00109323	0.00363184	-0.0155248	0.0189012	0.0284652	0.165657	-0.00394729	0.0176638	-0.00739225	0.114684	0.0248155	0.0171259	0.0333682	0.24122	-0.00311837	0.16791	0.00217966	0.244639	0.0266667	0.246056	-0.0137813	0.109936	-0.0369913	0.260792	-0.0360273	0.0380775	-0.000235145	0.000373207	0.0014625
0.12705	-0.0303747	0.000197126	0.0230714	0.048248	0.00597454	0.000317359	0.00012956	0.0287666	-0.000466194	0.108577	0.0172933	0.125544	-0.000636209	0.190791	0.0274364	0.226603	-0.0169288	0.306086	-0.0149432	0.249802	-0.0297011	0.295511	-0.0702835	0.138898	0.000343075	0.0587942	-0.0098773	0.0082789	-0.00667672
0.000107242	0.0307514	0.0991845	-0.0209327	0.0465631	0.0389393	0.11784	0.0121421	0.0618898	-0.0107501	0.0798784	0.035511	6.69337e-05	0.0523526	0.199859	0.0147689	0.19233	-0.0215999	0.289198	-0.018302	0.146927	0.00831679	0.221882	-0.0395639	0.146933	-0.00925857	0.157922	-0.0445588	0.0708509	-0.0154769
0.139469	-0.0294462	9.41056e-05	0.018659	0.068492	0.0379249	-0.0127805	0.0294343	0.00158079	0.0149206	0.0841581	0.0502291	0.0524152	0.0439945	0.255805	-0.0136809	0.157395	-0.0103489	0.234224	0.0184908	0.195187	-0.0200312	0.204998	-0.0233055	0.183157	-0.00560004	0.151978	-0.0226516	0.000138435	-0.0197
0.0711342	0.0037471	0.0780399	-0.00796936	0.0400189	0.0203404	0.0615068	0.0565524	0.0370086	-0.01007	0.0972738	0.0304029	0.072025	0.0113737	0.197133	0.0281223	0.0980356	0.0318171	0.269022	0.0121155	0.181335	-0.0265284	0.27161	-0.0391041	0.231572	-0.0325705	0.00506116	0.0159159	0.0102439	-0.0248637
0.139764	-0.0267651	0.000423579	0.0253403	0.0438471	0.0110495	-0.00118663	0.0200174	0.0224321	-0.0154409	0.0575631	0.0624343	0.00215651	0.0296131	0.182074	0.0051168	0.151601	-0.00949612	0.269909	-0.0033125	0.149661	0.00110782	0.15093	-0.0190502	0.26148	-0.0255221	0.108393	-0.0324592	0.000117661	0.0057563
0.0673223	0.000714483	0.00342069	0.0304206	0.0305895	0.0206165	-0.00883939	0.0243547	0.0287451	-0.0186777	0.0378696	0.02617	0.044677	0.0208036	0.256596	0.0153825	0.191162	-0.00819133	0.359752	-0.0207366	0.288207	-0.0319144	0.187162	-0.0275069	0.221083	-0.0279687	0.111911	-0.00642186	0.000102715	0.0023888
0.0386766	0.0298511	0.0928333	-0.00717803	0.127401	-0.0195836	0.0134704	0.0193938	0.0294291	0.0176743	0.117941	0.0265362	0.0762996	0.0121242	0.238265	0.0125279	0.224964	-0.0315238	0.28383	-0.00982163	0.281398	-0.00715276	0.158965	-0.0251439	0.13663	0.0217877	0.123341	0.00516923	0.000260255	-0.0032262
0.0534056	0.0160028	0.0794049	0.012351	0.124218	0.00482718	-0.010481	0.0393185	0.00897689	0.00269943	0.118136	0.0181382	0.0266359	0.0157231	0.249735	0.0133485	0.180867	-0.0224213	0.264681	-0.0380881	0.215422	-0.0260097	0.16572	-0.0425163	0.180621	-0.0125086	0.182748	-0.0218819	0.114204	-0.0378083
1.69943e-05	0.0393117	0.0885549	0.00402869	0.0454634	0.0302913	-0.0288232	0.0569114	0.0165408	0.0101649	0.0185361	0.0450909	0.0876621	0.0107519	0.222673	0.00170317	0.150296	-7.44969e-05	0.299461	-0.0170283	0.305719	-0.0274621	0.151649	-0.0130987	0.144119	-0.0090906	0.0602921	-0.014076	4.51914e-05	-0.00438158
0.118524	-0.0357179	0.000501376	-0.00185289	0.108675	0.0142693	0.148941	-0.00948251	0.0129255	-0.0016896	0.0750486	0.0180946	0.0425431	0.0218102	0.277759	-0.00141679	0.111986	-0.00750142	0.135269	0.00643346	0.231956	-0.0245211	0.021967	0.00624477	0.120553	0.00757077	0.146843	-0.0140256	0.0832959	-0.0249043
-0.00776026	0.00605807	-0.00944639	0.0309219	0.0579814	0.0234438	-0.00264832	0.0313783	0.0234189	-0.0131251	0.0728169	0.034469	0.087952	0.00965925	0.201383	0.0192149	0.138322	-0.0184517	0.216798	-0.0101853	0.228141	0.00154866	0.155092	-0.0146446	0.0590495	-0.0137464	0.154078	-0.0201746	0.0264515	0.0123976
0.0752241	-0.00682728	0.00132624	0.0253947	0.0934187	0.0237142	-0.027739	0.0440351	0.0217957	0.00458708	0.127079	0.0144759	0.0582533	0.0279309	0.306593	-0.0161024	0.137629	0.000311611	0.226277	-0.0283107	0.201875	-0.00728777	0.280269	-0.0324629	0.0628212	0.0276397	0.0584026	-0.0300734	0.0801471	-0.00509572
0.0705189	-0.00142145	0.00290454	0.0316974	0.0908494	0.0156436	0.122986	0.0053937	0.0165445	0.00647564	0.103913	0.0182864	0.100072	-0.00365695	0.242324	0.0337912	0.0983551	-0.00517756	0.218788	-0.00201773	0.181298	-0.0124111	0.222058	-0.00325032	0.0813073	0.0101748	0.143518	-0.0307414	0.0803538	-0.0201627
0.00241696	-0.0206916	0.0359687	0.00186978	0.0676905	0.0252075	-0.000181171	0.00671978	0.0072232	-0.00372625	0.110036	0.0239933	0.0992469	0.0177435	0.246828	0.0325032	0.149677	0.00795277	0.273369	-0.00848282	0.253788	-0.0325124	0.250587	0.000868831	0.147638	-0.0384619	0.00620067	0.0164954	0.000338547	0.00649698
0.130702	-0.0322981	0.00603823	0.00387044	0.10006	0.0238106	0.0280237	0.0167479	0.00738356	0.00489121	0.154031	-0.0054639	0.109774	0.0196559	0.229878	0.0247613	0.204758	-0.00315265	0.30472	-0.0353986	0.250945	-0.0282189	0.169694	0.0117229	0.200728	-0.00154661	0.163318	-0.0389765	3.87206e-05	-0.00251088
0.140781	-0.0279846	0.105713	-0.000662317	0.0232325	0.0449167	-0.00030672	0.0206004	0.025337	0.0106582	0.179193	0.0185797	0.063937	0.0290908	0.294102	0.00710515	0.155515	-0.0103115	0.217612	-0.00258899	0.238726	-0.0223237	0.174951	0.00535999	0.0402986	0.00759853	0.0461036	-0.00778613	0.0230745	0.0138573
0.0122666	-0.0220713	0.0466101	0.000297765	0.0381937	0.0382937	-0.00528967	0.0405793	-0.0139459	0.0225888	0.115605	0.0228993	0.0156284	0.0105862	0.3121	0.0153487	0.104915	-0.00440518	0.17986	0.00972768	0.160322	0.000299286	0.17859	-0.00406894	0.0369405	0.00533339	0.0496501	0.000100552	0.000135841	0.00415631
0.105874	-0.0321529	0.0836373	-0.00441738	-0.00545933	0.0395904	0.00451192	0.0240857	0.00899315	0.0141722	0.106319	0.0131516	0.00908	0.0126893	0.170038	0.0435103	0.121207	0.00482119	0.36991	-0.0729215	0.242109	-0.00207997	0.0183063	0.00547025	0.111692	0.0197602	0.00477624	0.00744685	0.00176276	0.0184813
0.0612679	0.00838085	0.10268	0.0033864	0.0239935	0.0299132	-0.00275376	0.0231037	0.00653164	-0.0124213	0.04349	0.0463748	0.0215023	0.0162748	0.295927	0.0122437	0.188075	-0.0042587	0.251731	-0.00538488	0.201419	-0.0126505	0.118059	-0.00239743	0.104268	0.0122185	0.102942	0.00190614	7.69369e-05	0.0029581
5.44874e-05	0.0179342	0.168372	-0.0186878	-0.0261162	0.0512536	0.0508427	0.0730864	0.00248048	-0.00564598	0.0854372	0.0315721	0.0052709	0.00320031	0.241601	0.0220494	0.212596	0.00257125	0.22677	0.00773335	0.233017	-0.0215235	0.154118	-0.00534226	0.110821	0.0152438	0.00238663	0.0113963	0.00181922	0.000873849
0.142948	-0.0303759	0.179938	-0.035953	0.00126044	0.0573923	0.0212149	0.051302	0.00130235	0.00665124	0.0776361	0.0554705	0.141472	-0.0287351	0.197889	0.038719	0.142862	-0.00214389	0.209997	-0.0209323	0.159959	-0.00902418	0.0350848	0.00771212	0.086781	-0.00187548	0.12074	-0.00461412	5.84537e-05	-0.0021399
1.00197e-05	0.0061133	0.0971992	-0.0126168	-0.0463189	0.0629195	0.0790293	0.0345372	0.0259996	0.00988117	0.141552	0.0199528	0.00139121	-0.00624943	0.316154	0.00067866	0.160689	0.00503728	0.311129	-0.0165502	0.207021	0.0175979	0.00343548	0.00953081	0.109942	0.0107129	0.000731782	0.0184702	0.00333866	0.00380711
0.0501553	0.0158375	0.12429	-0.0324782	-0.0252501	0.058264	-0.00735282	0.0283651	0.0481573	-0.01042	0.0891081	0.0236477	0.137219	-0.0283363	0.356291	-0.00749234	0.188824	-0.0130702	0.215516	-0.0272502	0.266115	-0.000646187	0.00319004	0.013694	0.0974887	0.02051	0.134139	0.00920084	0.00431412	0.0112019
1.01686e-05	0.0325119	0.126828	0.00505787	0.00121545	0.0424798	0.134016	0.000843099	0.108682	-0.0108681	0.0555177	0.033541	0.152301	-0.0214923	0.297603	0.0137636	0.148503	0.0116074	0.265044	-0.0554311	0.171004	0.00202536	0.151323	-0.00478385	0.149053	0.0105183	0.157962	-0.0420587	0.0538876	-0.00718969
0.00654194	-0.00729823	0.170087	-0.0221327	-0.0249842	0.0418018	0.0134555	0.0205344	-0.00784065	0.0162936	0.0870791	0.0316569	0.0363826	0.00955972	0.26129	-0.00494783	0.208922	-0.0155665	0.0716326	-0.00623631	0.264618	-0.00926958	0.11857	-4.85855e-05	0.079455	0.0216807	0.149668	-0.0210549	0.000541615	0.0139219
0.0356781	0.0142219	0.196062	-0.0376906	-0.0335091	0.0496582	-0.00216217	0.0230096	0.0562863	-0.0191341	0.141246	0.0197096	0.00507329	0.0404491	0.316999	-0.00678636	0.199416	-0.0400997	0.172975	-0.0330518	0.264094	-0.0267874	0.00758639	0.0141042	0.127371	-0.000907693	0.0262258	0.0163042	0.000649921	0.00625398
0.0802506	-0.00692559	0.110685	-0.0151208	-0.0299722	0.0578931	-0.0199154	0.0501571	0.0290186	-0.00439816	0.101223	0.0199539	0.13107	-0.011782	0.253041	0.0128145	0.155547	-0.00774243	0.133324	0.0114218	0.2999	-0.049829	0.0202824	0.00838542	0.175158	0.000112637	0.00196684	0.0187383	0.0620512	-0.00271027
0.0712989	-0.00425705	0.109077	-0.0148268	-0.0194293	0.0409261	0.0658148	0.040087	0.0226204	-0.0143763	0.0816605	0.0318802	0.0387958	0.000542971	0.352413	-0.0282079	0.172688	-0.00974539	0.0731417	-0.00442739	0.225901	-0.00754247	0.00382043	0.0109688	0.0274281	0.00689633	0.103945	-0.0269099	0.000220312	0.0247173
0.000888707	0.0275907	0.107297	-0.00220162	-0.00483781	0.041116	0.030354	0.0106576	0.0159377	0.0102888	0.0997504	0.0246695	0.099677	0.013898	0.314864	-0.00714749	0.160086	-0.0185775	0.264224	-0.0413945	0.226917	-0.0181219	0.00151942	0.0382875	0.00423188	0.0174503	0.13883	-0.00552795	0.111118	-0.00556548
9.9919e-06	0.0212416	0.143341	0.00778542	-0.00760368	0.0400577	-0.00363028	0.0309103	0.0176081	-0.0112278	0.0587481	0.0367314	0.11225	0.00164877	0.340706	-0.00856802	0.0837552	0.0206686	0.173883	-0.0177789	0.261482	-0.00817424	0.000532976	-0.00600685	0.0173823	0.00765773	0.153137	-0.0208286	0.00022812	0.0313635
0.123528	0.00361687	0.10621	-0.00291875	0.00119758	0.0416479	0.000743962	0.0497208	0.0139064	0.0142668	0.149793	0.0213362	0.122649	0.0120687	0.279352	0.0122365	0.171802	-0.0165722	0.233052	-0.0256207	0.259996	-0.0057073	0.028317	0.014276	0.162738	-0.0130236	0.00129757	-0.000376098	0.0710328	-0.0055994
6.02433e-05	0.0200132	0.117715	-0.00266491	0.00424113	0.0391928	0.00048797	0.0201537	0.00479153	0.00654165	0.126695	-0.00434553	0.185502	0.00278897	0.329465	0.0111198	0.153131	0.00650826	0.141679	-0.0118465	0.207819	-0.00545833	0.0577254	0.00691794	0.00734986	0.00840663	0.0492531	-0.0123743	0.0989693	-0.01155
0.057784	0.0151182	0.000519358	0.0184765	-0.0256359	0.0258428	-0.00744218	0.0185168	0.0847415	-0.0313207	0.191943	0.015205	0.152724	0.0274241	0.274181	0.0172301	0.160899	-0.00786223	0.190083	-0.00418055	0.225644	0.018838	0.00691846	0.025378	0.128831	-0.00955099	0.0195672	0.0048888	0.0737349	0.00215969
0.000450616	0.0480516	0.0315636	-0.00144379	0.00778381	0.01861	1.19726e-05	0.0528161	0.0471367	0.00267678	0.128737	0.0201108	0.206205	0.00485929	0.281158	0.0123594	0.162156	0.00446097	0.163547	-0.0249844	0.189494	-0.0252879	0.00752922	0.0424621	0.0388798	0.0401147	0.0857151	-0.00563286	0.0729664	-0.00592173
-0.0269535	0.00859065	0.00067017	0.0162454	-0.00677685	0.0502265	-0.0235039	0.0393678	0.0321304	0.00647967	0.163387	-0.0154416	0.269124	-0.00789162	0.3185	-0.0012793	0.137625	0.0104554	0.278758	-0.0536313	0.340662	-0.0400854	0.0197162	0.02914	0.0582228	0.0222691	0.0790975	-0.0358216	0.0341535	0.0133065
0.0284163	-0.0118003	0.0942075	-0.00617851	-0.00799074	0.0445226	0.0337486	0.0230129	0.0426991	-0.0100223	0.214726	0.0250672	0.323817	-0.0138389	0.342144	-0.0131175	0.182954	0.00941906	0.317825	-0.0436926	0.354706	-0.0316603	0.0138549	0.0180938	0.243128	0.00900151	0.000595901	0.0293795	0.138599	0.00452183
0.114082	-0.0275125	0.00079496	0.0230238	-0.0292387	0.0302371	0.0819411	0.0402536	0.0131971	-0.0343104	0.182066	0.0157231	0.228558	0.0476779	0.329343	-0.0183373	0.313149	-0.000128547	0.247591	-0.000159584	0.299838	-0.0182717	0.000223727	0.00975222	0.161862	0.0389722	0.115286	-0.00266712	0.000152432	0.0310961
3.35719e-06	0.0136963	0.109856	-0.0154177	0.000657627	0.0321319	-0.00211589	0.017363	0.00215041	0.0148485	0.123974	0.0286333	0.137935	0.0428018	0.327843	-0.0343974	0.119528	0.0122316	0.183762	-0.00517912	0.209544	-0.000921005	0.070348	0.00551202	0.146506	0.0133145	0.164227	-0.0328638	0.0766729	-0.00791171
0.0506123	0.020941	9.53806e-05	0.0243084	0.0124828	0.0168341	-0.0307932	0.0512285	0.0423007	-0.00877346	0.147394	0.0196292	0.230984	0.00641728	0.227835	0.00482228	0.156676	6.58052e-05	0.277144	-0.0100992	0.329223	-0.0266	0.000724574	0.0320473	0.0337555	0.0544321	0.0444328	0.00439924	0.0733914	-0.000226563
0.14114	-0.0366461	0.0164631	-0.0222137	0.00205214	0.0186251	0.0769672	0.034924	0.0257967	0.0117415	0.130176	0.0315804	0.170834	0.0263119	0.294455	-0.019455	0.229394	-0.00165834	0.197699	0.00553992	0.135678	0.0346207	0.00415927	0.00499611	0.112988	0.0357549	0.000633535	-0.0157582	0.000130129	0.0114254
-0.0154928	0.0521795	0.0815305	-0.0119376	0.0128804	0.00740403	-0.0108041	0.0378717	0.00709062	0.00620514	0.188697	0.00522372	0.234636	0.0111437	0.226617	0.00730321	0.0368148	0.0285845	0.23575	-0.0132026	0.308669	-0.0221475	0.00580946	-0.0109464	0.0741891	0.0382515	0.00636875	-0.020179	6.87765e-05	0.0214866
0.0861154	0.0127412	0.000253918	0.0115491	0.00348406	0.00512197	0.0802469	0.0285793	0.0258025	0.00192204	0.121063	0.0278037	0.204787	0.00986632	0.262105	-0.00446012	0.149595	0.000506358	0.248193	-0.00719977	0.284579	-0.00724592	0.00243966	0.00649839	0.0808855	0.0581868	0.137726	-0.023537	0.000341119	0.0101995
-0.0241494	0.00316777	0.000103766	0.00498778	-0.00741702	0.0306897	0.033052	0.0365287	0.00518114	-0.00812228	0.105735	0.000579357	0.298405	-0.0150413	0.0802483	0.0500006	0.151069	-0.00824642	0.128707	0.00513139	0.215097	0.0240248	0.0607624	-0.0124774	0.107956	0.0264071	0.0186689	-0.00327192	0.0892578	0.0203773
0.0945975	0.0423589	0.0727351	-0.0122379	0.00685436	0.0198787	-0.00121214	-0.000437823	0.0016943	0.0128306	0.119024	0.0285982	0.229766	0.0144019	0.175407	0.0242121	0.153618	-0.00154996	0.05837	0.00388963	0.132555	0.0273161	0.00149698	0.0120816	0.073399	0.0306108	0.0187579	0.0207289	0.000104731	0.00903628
0.021738	0.00983764	0.0702889	-0.00555476	0.00827062	0.0212774	0.17408	-0.00617774	0.00444265	0.00627411	0.0932351	0.00345358	0.158162	0.00505199	0.197381	-0.00416437	0.211451	-0.0024411	0.135355	0.0150803	0.300629	-0.0291113	0.000200939	0.00402642	0.111037	0.0180521	0.143129	-0.00699374	0.000484062	0.020129
-0.0420634	0.0332732	0.0715569	-0.0119719	-0.0301883	0.0287584	0.162165	-0.00845846	0.0458511	-0.00694949	0.155099	0.00184248	0.230943	0.00472476	0.231032	-0.0117256	0.126207	0.0207952	0.181688	0.00286429	0.303021	-0.0276174	0.0168964	0.0226851	0.0102567	0.0527957	0.017713	-0.0133574	2.88217e-05	-0.00335232
0.00138852	0.0103739	0.00123879	0.0235866	3.22558e-05	0.0152402	-0.0249649	0.037344	0.0449342	-0.0155283	0.129943	0.000187931	0.25676	0.00918231	0.191616	0.0140753	0.204095	-0.00406249	0.328689	-0.0164308	0.260626	0.0037594	0.000270546	0.0293334	0.0743171	0.0389318	0.0796881	0.0126195	7.91841e-05	0.013395
0.0525547	0.0242938	0.000554454	0.0127118	-0.00829775	0.0230963	-0.00340095	0.0251318	0.125961	-0.0365794	0.106659	0.0342648	0.238496	0.0335082	0.29436	0.00549188	0.254288	-0.0378274	0.054997	0.0234902	0.223934	0.00271624	0.00253374	0.0164369	0.189484	0.0209136	0.000732717	-0.00845262	0.000494135	0.0166416
0.0611317	0.000808043	0.000602272	0.0182243	-0.0248572	0.0179533	-0.0241577	0.0328667	0.00228117	-0.00224302	0.195563	0.0150488	0.257433	-0.0089893	0.225811	0.0142506	0.155313	0.00504329	0.290387	-0.0281886	0.315622	-0.0124155	7.98877e-05	0.020098	0.0548025	0.0395515	-0.00201349	-0.00560448	0.0762114	-0.0160546
0.109625	0.00439397	0.0745876	0.0152413	-0.0235933	0.0225287	-0.0045129	0.0237946	0.0702482	-0.0205097	0.194222	0.00830559	0.212912	0.0126849	0.229854	0.00515191	0.218104	-0.0129401	0.0794532	0.0392692	0.256598	-0.0343867	0.000448181	0.00325443	0.15868	0.0172684	0.0856643	-0.0440843	0.000180907	0.00244632
0.0674455	-0.00416222	0.0945824	-0.00301098	-0.0306166	0.0375313	0.00444546	0.00254709	0.0256581	0.00330032	0.112534	0.0163201	0.240845	0.0101635	0.258146	0.000368467	0.182528	0.0185914	0.118628	-0.0135859	0.240717	0.00482202	0.0128457	0.00718816	0.122316	0.0397208	0.0606686	-0.0170804	0.00011074	0.00890848
0.026921	0.00294873	0.000741648	0.027879	-0.0389051	0.0219642	-0.0468071	0.0577827	0.0144642	-0.00337156	0.10289	0.0204842	0.186269	-0.00809243	0.165378	0.00489092	0.13189	0.00882989	0.141809	-0.00257745	0.161001	0.00907464	0.00467054	0.0078066	0.127651	0.0136113	0.0036171	0.00179667	0.0508892	-0.0147934
1.55484e-05	0.0403871	4.62921e-05	0.0269077	0.00113907	0.021202	0.000291501	0.0020998	0.0553728	-0.0141631	0.0575278	0.0704397	0.147314	0.0115625	0.0759186	0.0212671	0.122469	-0.00137428	0.223435	-0.028917	0.234595	-0.0351638	0.0945553	0.00457758	0.11592	0.0471519	0.188919	-0.0190025	0.127638	-0.0135758
0.000411891	0.0228806	2.01288e-05	-0.00184081	0.030579	-0.00039843	0.156583	-0.0154959	0.00721095	-0.00594325	0.072873	0.0496325	0.130803	0.0163817	0.0814787	0.0334597	0.170481	0.0251999	0.102434	0.012283	0.286489	-0.0391185	0.0181563	0.0199007	0.0787927	0.0642314	0.141705	-0.0278863	6.29668e-05	-0.00200897
0.148702	-0.0307974	1.43865e-05	0.0180976	0.00409887	-0.00316428	-0.00170393	0.000980127	0.00234562	-0.00400601	0.099966	0.0175997	0.145255	0.0175127	0.186921	0.0156088	0.0842049	0.00855212	0.121945	0.0154841	0.216551	0.000348722	0.0219816	0.00750555	0.152363	0.0554152	0.147186	-0.0143492	8.20944e-05	-0.011774
0.0548064	0.00283761	0.0885087	0.00288855	-0.0435235	0.0440407	0.13807	-0.0135803	0.0531005	-0.013804	0.122163	0.0207412	0.181916	-0.011168	0.111992	0.0107735	0.176629	-0.00681698	0.249989	-0.0254611	0.241469	-0.00269504	0.0732898	-0.00771367	0.11783	0.0477353	-0.0308513	0.00638229	0.0695737	-0.0133774
0.0835547	0.00855988	0.0510457	0.00160661	-0.0431608	0.0369199	0.00754435	0.00415926	0.0619394	0.00282844	0.0118655	0.036636	0.147546	0.0143144	0.211368	-0.00335147	0.262613	0.00876089	0.216603	0.00831287	0.282837	-0.031	0.0246765	0.0256682	0.0937731	0.0372609	0.000916961	0.00735206	0.0806684	-0.0118164
0.0926808	-0.00195617	0.0714257	0.00138375	-0.0128983	0.0162628	-0.00133613	0.00960778	0.013338	0.00115206	0.134721	-0.0113036	0.112906	-0.0026898	0.208003	-0.0127772	0.0852607	0.0274339	0.255427	-0.0130142	0.264132	-0.0128778	0.00918081	0.0105442	0.212184	0.014692	0.0253365	-0.016679	0.139288	-0.014938
0.170517	-0.0299032	0.0820884	0.00610492	-0.00822974	0.0182647	-0.00994047	0.0377722	0.0573072	0.0107876	0.119564	0.00643235	0.239405	-0.0121612	0.0274907	0.0321996	0.10478	0.0269882	0.116225	0.0422735	0.384467	-0.0538075	0.0092651	0.00857553	0.111674	0.0288381	0.0451504	0.0180144	6.69736e-05	0.00426183
0.146183	-0.0339795	7.2842e-05	0.0196213	-0.0245391	0.0211634	0.0088771	0.00265203	0.0462476	-0.0170597	0.0708562	0.0122325	0.05713	0.0129167	0.172689	0.00200733	0.201444	-0.0019541	0.152095	0.0458353	0.325032	-0.0332686	0.0178326	-0.00465855	0.175836	0.0241125	0.0834681	-0.0200536	0.0148241	-0.021455
0.0934769	-0.0220398	0.000122746	0.0130228	0.0395895	-0.0103477	-0.0313372	0.0381714	0.0134957	-0.00776402	0.0578118	-0.0200225	0.168847	0.00588805	0.0559113	0.02638	0.195552	0.00931365	0.202177	0.0315762	0.241098	-0.00790476	0.000883245	0.0302731	0.163271	0.0409496	0.161152	-0.0174611	6.16461e-06	-0.00894441
0.133101	-0.0408499	0.0535608	-0.00707962	-0.0360682	0.0260671	0.117132	0.0063017	0.0541506	-0.00568389	0.0661717	-0.00711589	0.00307706	0.0285494	0.138441	0.0168518	0.232928	-0.0176324	0.208658	0.0103166	0.253885	-0.0204457	0.0442226	0.0222503	0.140145	0.0335229	0.104436	-0.0216772	0.0378653	-0.0171324
0.000198259	-0.00264718	0.0911178	-0.000105206	-0.00271287	0.0162086	0.100604	0.0141656	0.0719876	0.0104197	0.0898599	-0.0180781	0.226362	-0.000355282	-1.94857e-05	0.0368981	0.200085	-0.00754291	0.199051	0.010847	0.350055	-0.0375078	0.0204069	0.0112926	0.282381	0.00488438	0.136629	-0.0166393	8.17259e-05	-0.00465433
0.000801233	-0.0341314	8.89271e-06	0.00538854	-0.00521401	-0.00134832	0	0.00444147	0.0159805	0.0119065	0.0906617	-0.0073624	0.215216	-0.00690905	0.119653	0.00588509	0.227467	-0.00218292	0.227129	-0.0314872	0.301161	-0.029289	0.0410236	0.0242147	0.226741	0.0168214	0.0685752	0.011035	0.0182899	-0.0222394
0.146863	-0.0349617	0.0789307	0.0030833	0.0243118	-0.00747613	0.00900574	-0.00505756	0.0608245	-0.0102048	-0.00540247	0.0125407	0.241161	-0.0100151	0.187932	-0.0120993	0.184171	-0.00589831	0.192653	-0.0110547	0.338973	-0.0686947	0.000226112	0.00822672	0.308897	0.0141363	0.0692938	0.00202175	5.27248e-05	-0.00034828
0.127695	-0.0440224	0.0798284	-0.0058521	0.00348849	0.00835515	0.07704	0.0252547	0.00212526	0.00568725	-0.00650646	-0.00818028	0.186276	-0.00344512	0.111508	0.0163736	0.164757	0.0137983	0.150797	0.0039975	0.24565	-0.0394933	0.0593044	0.0110779	0.345021	-0.00118798	0.14852	-0.0306005	0.0658944	-0.0130804
0.00193433	-0.0374142	3.50568e-05	0.0175528	0.0111973	0.0244893	-0.0264481	0.0369106	0.00328948	0.0125686	0.0994281	-0.00742768	0.197256	-0.0059471	0.184555	0.0173107	0.124293	0.0059473	0.21774	0.000221463	0.183615	-0.0139549	0.00339002	0.0323562	0.270525	0.000865461	0.0951262	-0.0315248	7.53987e-05	0.00723633
0.075331	-0.0106305	0.000467508	0.0186011	-0.0295149	0.0427114	-0.0261171	0.0536489	0.0192073	0.0103682	-0.00378877	0.00834725	0.175995	-0.00153597	0.130642	0.0208552	0.00525622	0.0453562	0.228003	-0.0354931	0.290417	-0.0370587	0.0443293	0.0247581	0.392008	-0.0239959	0.105336	-0.0171762	0.0781799	-0.0156548
0.130374	-0.0420578	1.00955e-05	0.0153911	-0.0173918	0.0260565	-0.0169617	0.0339472	0.00524849	0.00490156	0.122087	-0.0188153	0.140277	0.0260037	0.0969095	0.0334401	0.225133	-0.0165734	0.187799	0.0155246	0.203667	-0.0394779	0.0273701	0.0132992	0.4226	-0.0301908	0.0197436	0.00841569	0.00172438	-0.000745024
-0.0283025	0.000947621	0.0704385	0.0103571	-0.0181071	0.0222612	0.109133	0.00435814	0.00256724	0.00768813	0.0370303	0.0177902	0.0870718	0.0236116	0.157873	0.010792	0.141002	0.00911494	0.218544	0.00737619	0.327218	-0.0463221	0.024358	0.00739447	0.379139	-0.0141793	0.00168878	-0.00709579	0.00102875	0.00182616
0.131908	-0.0309344	0.0654895	0.00150219	-0.00614274	-0.00239359	-0.000196989	0.00400492	0.0427976	-0.0117999	0.000213859	0.0373127	0.000773782	0.0177182	0.249307	-0.000197003	0.142313	-0.0130653	0.209912	0.00254066	0.258432	-0.0143518	0.0364814	0.0193685	0.369223	-0.00370676	0.00364286	0.000406916	0.000107602	-0.00359107
0.127167	-0.0190767	0.116232	0.0161478	-0.00623415	0.00181489	-0.0176104	0.0212181	0.00299226	-0.0116349	0.0245649	0.0114729	0.00246169	0.0487871	0.185618	0.000821357	0.132077	-0.00251333	0.18655	0.00042323	0.272	-0.0375391	0.00475705	0.00833911	0.36652	-0.00437092	0.157995	-0.0163668	0.00121952	-0.00602292
0.129318	-0.0432085	0.0864355	-0.00253757	0.00476769	-0.0188442	0.0166306	0.0427728	0.00138511	-0.0145177	0.0580282	0.0172908	0.121261	-0.000823293	0.15967	0.0330336	0.175053	0.00156357	0.220188	-0.0191568	0.167147	-0.0185402	0.00385031	0.0136951	0.382475	-0.0124053	0.166043	-0.0269192	0.0928434	-0.0241816
3.46757e-05	0.00664694	0.0687972	0.0119083	-0.0155155	0.0212812	0.168401	-0.0173109	0.0557861	-0.0132681	0.0606599	-0.00464125	0.0881726	0.0186285	0.127336	0.0346437	0.0226798	0.0357219	0.125779	0.012783	0.257696	-0.0173122	0.0465993	0.0175496	0.405495	-0.0421207	0.0508608	0.00163652	8.45887e-05	-0.0158869
0.0158641	-0.00753316	0.00011847	0.0232053	0.00365457	0.02225	1.91571e-05	0.0251026	0.0220277	-0.00868083	-0.0019616	0.0112777	0.00703641	0.0128328	0.0862653	0.0243965	0.00354661	0.0218144	0.257742	-0.0245414	0.199319	-0.0279475	0.0019021	0.0288139	0.337388	-0.00272039	0.000468807	-0.00199215	0.000106367	-0.00486263
0.022673	-0.0140303	8.60931e-05	-0.00646198	-0.00953648	0.0234048	1.21743e-05	0.0260109	0.0414876	0.00748808	-0.00658597	0.0177182	0.151288	-0.0209644	0.211174	0.0015374	0.147395	-0.0020574	0.214046	-0.0117107	0.0904787	-0.0303673	0.000213159	0.0156891	0.339159	-0.0452652	0.0606469	-0.0288451	0.102516	-0.0281638
3.07978e-05	-0.000495472	0.01192	-0.010875	-0.0351799	0.0428151	0.166302	-0.0188646	0.0704053	-0.000460457	0.0524391	0.00846881	0.207657	-0.0319963	0.158103	0.0112918	0.156719	0.00289565	0.142187	-0.00240935	0.216108	-0.0373286	0.0492539	0.0119142	0.343637	-0.0254076	0.090315	-0.00993842	0.0725599	-8.04962e-05
0.063795	-0.0389968	0.086921	0.00279866	-0.00644858	0.0311525	-0.00607361	0.0293612	0.0254309	0.00157378	0.034002	-0.0105258	0.0672447	-0.010903	0.223147	-0.000776113	0.21207	-0.00490692	0.29501	0.00305291	0.233986	-0.0248282	0.000237662	0.0272821	0.339359	-0.00694249	0.0583487	-0.0276516	0.000577361	0.0159612
0.0876851	0.00234464	0.0647486	0.0230603	-0.0333016	0.0432743	0.0858359	0.0204482	0.0556313	-0.0223276	-0.0080333	-0.00389467	0.035631	-0.00668131	0.143008	0.0199151	0.134385	0.0110312	0.257019	-0.0245307	0.210216	-0.0327977	0.0370967	0.0321909	0.302534	-0.0286108	0.00239976	-0.000861451	0.000337363	-0.00949245
0.129065	-0.0450579	0.0928748	-0.0220552	-0.0289738	0.0326747	-0.00394787	0.0142743	0.039902	-0.0130376	-0.0397383	0.0234223	0.0415041	0.00168346	0.217957	0.0116759	0.169263	-0.000301989	0.308011	-0.0319801	0.102158	0.0039094	0.0374704	0.0223082	0.277516	-0.00302283	0.0350838	0.00889474	0.000555208	0.0141533
0.0028802	0.0055968	0.0795812	0.00444969	0.0108351	0.0104898	0.000743759	-0.00223023	0.0808075	-0.0281946	0.00260213	0.018464	0.00374911	0.0198373	0.179746	0.0120624	0.0032231	0.0376599	0.32321	-0.0450481	0.183974	-0.0198401	0.0138769	0.0225869	0.331648	-0.0321385	0.139176	0.0112534	0.0685906	-0.00498301
7.09337e-05	-0.0039623	0.11017	-0.0222562	-0.0514317	0.0342	0.000399694	-0.00125417	0.0740013	-0.0215453	-0.0399007	0.0310045	0.0164173	0.0143067	0.212901	0.0241925	0.15623	-0.0121888	0.213839	0.00788831	0.217166	-0.00934196	0.0676586	-0.00787357	0.21615	0.000887849	-0.00334259	0.0179884	0.000459475	0.00403185
0.0474995	-0.00787728	0.0844115	0.00704275	0.0188914	0.0157396	0.0971914	0.0147779	0.101025	-0.0356975	0.00239471	0.0125834	0.161903	-0.00769485	0.297665	-0.0166509	0.00687696	0.0461482	0.258101	-0.00681044	0.189712	-0.0195975	0.025406	0.0292791	0.229406	-0.0102588	0.16296	0.0156059	0.00288148	0.0225803
0.0103988	0.0121198	0.0689987	0.0162731	-0.00785202	0.0312175	0.144476	-0.0185207	0.0105067	-0.0325263	0.000803558	-0.00171896	0.150053	-0.0376519	0.235337	0.0128997	0.173393	-0.012621	0.164099	-0.00236047	0.0968658	-0.00883995	0.000814529	0.0163749	0.150785	-0.00843585	0.214725	-0.0228165	0.000645814	0.00168174
2.48672e-05	0.0035966	0.0861947	-0.00880715	0.0296958	0.00239284	0.0771411	0.0224617	0.0954755	-0.0379881	-0.0158688	0.0207708	0.145243	-0.0191782	0.268987	0.00107952	0.107843	0.012449	0.189182	0.0246681	0.0812003	-0.0149061	0.0211954	0.0165392	0.1569	0.0051557	0.109868	0.00221875	0.00199845	0.00476063
-0.00804174	0.0206002	0.0786603	-0.00194526	0.041673	-0.0183288	0.00062655	0.00227352	0.0139372	-0.00169078	0.0337885	-0.0179	0.114922	0.000123109	0.256257	-0.0140614	0.159813	-0.01143	0.223073	-0.000486534	0.0732923	-0.0173676	0.00323985	-0.00408485	0.151826	0.0216907	0.000152028	0.0143998	0.0053	-0.00251303
-0.0239699	-0.00425902	0.000155196	-0.00504525	-0.0207536	0.00868973	0.0515814	-0.0012596	0.0130823	-0.00252864	-0.0101739	0.03248	0.136739	-0.0196989	0.239574	-0.00841452	0.193187	-0.0105615	0.277762	0.00801807	0.209526	-0.0345294	0.000222383	0.0308368	0.154657	-0.0254471	0.188801	-0.00149556	0.00344909	0.00557156
0.00773861	-0.0111846	0.101387	-0.0128009	0.0100799	-0.0179332	0.0417721	0.0279298	0.00284015	-0.0117421	-0.00964571	0.0132022	0.0768902	0.00547072	0.289426	-0.0191229	0.153543	-0.000539555	0.246009	-0.00291099	0.275092	-0.032734	0.00454521	0.014952	0.199188	-0.0116488	0.00149294	0.0415266	0.00309623	-0.0223985
0.00839524	-0.0351069	0.0114575	-0.00929152	0.0329734	-0.015657	-0.000465134	0.000544652	0.100612	-0.018795	0.0408196	0.014207	0.0371629	0.0094458	0.233547	-0.00706363	0.214039	0.00190412	0.240352	-0.014644	0.273313	-0.0291963	0.0774256	0.011897	0.120889	0.00438684	0.080578	0.00952331	0.0028974	0.00557732
-0.0246843	-0.00559898	0.0857105	-0.00741156	0.0159182	-0.00195255	0.0282599	0.011064	0.0035279	-0.000637617	0.0773816	0.0081295	0.0406456	0.0195918	0.269386	-0.0284624	0.017213	0.0150316	0.23576	-0.00979693	0.17784	-0.0228886	0.000390672	-0.0113088	0.255582	-0.0117704	0.135342	0.0110706	0.000787103	-0.0100356
-0.00886296	-0.0231599	0.0620552	-0.000939001	0.0121224	-0.00387081	9.12009e-06	0.032357	0.0170113	-0.0112605	0.0840976	-0.013085	0.174153	-0.00194407	0.157351	-0.0105189	0.00145916	0.0185581	0.23611	0.00190098	0.113394	-0.0201477	0.0744251	-0.00058744	0.194747	-1.34112e-06	0.0736903	0.00439788	4.68993e-05	0.00885585
0.118662	-0.0400509	0.0597314	0.00116805	0.0215723	0.0140304	0.152829	-0.0263676	0.0075366	-0.0104836	0.0127341	0.0235462	0.0054125	0.0337541	0.248983	-0.0377138	0.138626	0.0124929	0.331906	-0.0112909	0.125798	-0.0138052	0.000313106	0.000178264	0.311998	-0.0119017	0.134302	0.00467748	6.47278e-05	-0.00335753
0.00752615	-0.0398012	0.0695462	0.00250701	-0.0133569	0.00226474	0.114898	-0.00351511	0.000423697	-0.00914833	0.078905	-0.0222038	0.133911	-0.00947539	0.261177	-0.0121209	0.0189988	-0.000228496	0.244606	-0.0257782	0.13464	0.00643956	0.0418659	0.0103853	0.182154	-0.00162785	0.00597558	0.00529763	0.00705282	0.0153009
-3.59253e-05	-0.0405976	0.0948054	-0.0160026	0.0128674	-0.0223943	0.155416	-0.023417	0.0180175	-0.0123231	0.0400484	0.0315357	0.166245	-0.0146176	0.153992	-0.0291419	0.00192002	0.0220592	0.197543	0.0311532	0.0292599	0.0235455	0.0211737	0.0294263	0.217756	0.00261852	0.00146438	0.0578038	8.08978e-05	0.00650913
0.000309738	-0.0270328	0.0960083	-0.0154126	-0.0201575	-0.00590244	-0.00119244	0.0302773	0.0512824	-0.0117782	0.0235288	0.032065	0.117223	0.0202904	0.144813	0.0129534	0.173334	-0.0174386	0.205755	-0.00859432	0.00809403	-0.0147745	0.000240095	0.0251495	0.142768	0.00702801	0.0628638	0.00984159	0.000509561	0.0229807
0.00152253	-0.0421592	0.0751468	0.00401589	0.0166486	-0.00593296	0.0840834	0.0207638	0.0581394	-0.016638	0.00462968	0.000542619	0.00455258	0.0181341	0.147517	-0.00346499	0.197626	-0.0192125	0.22808	-0.00351654	0.00476086	0.0210445	0.0244971	0.00807104	0.0285514	0.0155602	0.00539803	0.0645823	0.000147173	0.0108367
-0.000214282	-0.0387126	5.33963e-05	0.0255936	0.0118901	-0.0262613	0.0688004	0.0284306	0.000350799	-0.00998176	0.0336782	0.00191097	0.214648	0.00290625	0.0910206	-0.00537131	0.146174	-0.0190594	0.307654	-0.0631384	0.113364	0.00471893	0.0816486	-0.0114659	0.205878	0.00587473	0.0965288	0.00521408	0.0872723	-0.0145133
-0.00343259	-0.0398279	0.063286	0.0182736	-0.0196501	0.00864023	0.0034936	0.00530661	0.0808345	-0.00164105	0.0370419	0.0224839	0.147704	-0.00158603	0.0491251	0.0205865	0.206631	-0.0352697	0.164985	0.0263526	0.113184	0.00021534	0.0293891	-0.0109935	0.0146758	0.00182451	0.01701	0.0456947	0.074602	-0.0148883
-0.000129481	-0.0293684	0.0773497	0.00710719	0.0118894	-0.0122172	0.159935	-0.0137348	0.00140789	-0.0192763	0.0886348	-0.0127384	0.0886714	-0.0206955	0.212181	-0.0334307	0.00130859	0.0134536	0.181164	0.0317992	0.0184464	0.00418119	0.0187046	-0.0181269	0.082971	-0.00888131	0.0321059	0.0336245	0.000826162	0.0216465
-0.0227443	-0.00809575	0.108769	-0.0260535	0.00896463	-0.00454276	0.0169373	0.0132738	0.0275034	0.00942095	0.0648174	0.0174297	0.169937	0.00504096	0.0805893	0.00540156	0.00431001	0.039202	0.196522	-0.0120296	0.0363204	0.0195485	0.0382759	0.00255945	0.064667	-0.0131436	0.12417	0.0176561	0.057514	-0.0020225
0.0706455	-0.0182922	0.0143007	-0.0108688	0.00644189	0.000378375	-0.0032481	-0.0150389	0.0721445	-0.027125	0.125058	-0.011309	0.163048	-0.00903447	0.159664	0.0104776	0.189923	-0.00584613	0.0963414	0.0427636	0.193962	-0.000604497	0.0682937	0.00252448	0.162538	-0.0288625	0.0428889	0.0134821	6.73683e-05	0.0058671
0.135591	-0.0495733	0.0825958	-0.0121218	0.038346	-0.0177219	0.0665765	0.0286	0.00781781	0.00194277	0.0705319	-0.00217296	0.191866	0.0117009	0.112977	-0.00968065	0.158108	-0.021101	0.107082	0.0060412	0.154108	-0.0187028	0.0771301	0.0184914	0.116205	-0.0281232	0.00215829	0.0573658	0.0763311	-0.0085737
0.00020084	-0.0115442	0.0852052	-0.0105329	0.0100445	-0.00870746	0.125656	-0.0290589	0.0307693	-0.0109272	0.193647	-0.0222508	0.160395	-0.0105527	0.00463903	0.0400224	0.17389	-0.0243944	0.177344	0.0180072	0.120616	-0.00803723	0.0615156	0.0224476	0.141937	-0.000311433	0.111792	0.0201279	0.000491252	0.0134923
-0.0144646	-0.0174102	0.000183857	0.00498592	-0.00252004	-0.00194745	-0.0037798	0.0177652	0.00552619	-0.0143114	0.11909	-0.0321066	0.00891295	0.0191491	0.188221	0.00642298	0.00647368	0.0241137	0.0921358	0.00366733	0.157617	0.0146876	0.0442648	0.0311253	0.0256677	-0.0214928	0.109803	0.0315435	0.000107165	0.0168437
-0.00727436	-0.0152054	0.0855675	0.0022862	0.0152758	-0.0197397	-0.00129481	-0.000523789	0.00165806	0.00424613	0.0910918	0.0206308	0.17278	-0.0327397	0.0878269	0.0125057	0.163412	0.00366449	0.187871	-0.0116964	0.07527	-0.00874844	0.0377345	0.025976	0.0744558	-0.0312832	0.000256252	0.0192296	0.00312064	0.00187277
0.156903	-0.0487337	0.00114651	-0.0127791	-0.0200148	-0.0125238	-0.0504154	0.0488956	0.00124833	-0.00715792	0.0833876	-0.00344263	0.124704	-0.0155806	0.107832	0.00355383	0.111162	-0.0239437	0.155766	0.019782	0.0892385	0.0172397	-0.0153901	0.0332109	0.0429703	-0.0252499	0.121117	0.0164715	0.000595851	0.0144544
0.137417	-0.0512971	0.025052	0.0123702	-0.00603078	-0.00462342	0.155319	-0.0299213	0.0553325	-0.012389	0.0698507	0.00475804	0.000997883	0.00905988	0.198505	-0.0184212	0.0174391	0.0140754	0.110738	0.0247053	0.0172353	0.01439	0.00481646	0.0280613	0.066144	-0.0202353	0.122123	0.0163174	0.000136568	0.034487
4.19254e-05	-0.0223061	0.0103919	0.00535779	-0.00160279	-0.0154434	-0.0266333	0.02286	0.0438573	-0.0118437	0.180156	-0.0350274	0.119406	-0.0193623	0.100141	0.0170984	0.000889236	0.0198164	0.141366	0.00959829	0.122031	0.0289674	0.0533782	0.0131334	0.00843884	-0.0220175	0.000639817	0.0382898	0.0585286	0.0108261
-0.0470095	0.0131117	0.0980978	-0.0147156	-0.0567527	0.0322723	0.0159918	-0.00202057	0.00127987	-0.00179209	0.0916931	-0.00624512	0.0309594	0.00865447	0.0683802	0.0191954	0.143832	-0.00532821	0.266673	-0.0264584	0.111254	-0.0158209	0.017442	0.0236174	0.0113053	-0.0302323	0.000120494	0.0479035	0.000270493	0.00771082
0.0121348	-0.0475332	0.0703957	0.00946014	-0.00716532	-0.0117004	0.143783	-0.0279044	0.0634167	-0.00956399	0.0392694	0.00858194	0.095299	-0.010427	0.0661346	0.00640463	0.154497	-3.32851e-05	0.076673	0.014651	0.131375	0.0162193	0.0227542	0.00180313	0.0270281	-0.0166721	0.116011	0.00257705	0.0567424	-0.0070871
0.0184938	-0.0558529	0.0606233	0.0229468	0.0317387	-0.0157602	9.66788e-05	0.0525679	0.0547717	-0.00301326	0.197623	-0.0192931	0.00854633	0.0125579	0.0165064	0.0183691	0.000289119	0.0223097	0.0657812	0.0164028	0.0109262	0.0361098	9.13432e-05	0.0157525	0.120493	-0.0265361	0.000152292	0.021877	0.0561389	-0.000983347
0.110614	-0.0526087	0.0401596	0.00399649	-0.0126856	-0.0079548	0.000592419	-0.0216069	0.0569276	-0.00414998	0.132786	-0.0182673	0.0716375	-0.00146042	0.0314431	-0.00419185	0.0427168	0.0201354	0.130965	0.0248108	0.128687	0.0293217	0.0431058	0.0121183	0.0454187	-0.0113342	0.0555663	0.0192021	0.037766	0.000881226
0.131221	-0.0538599	0.000167808	0.0321778	0.0208774	-0.00934853	0.0973002	0.00214052	0.0394989	-0.02061	0.0996811	-0.0182526	0.00397084	-0.0374341	0.133327	0.039495	0.102554	-0.00442987	0.195564	0.00689646	0.0033971	0.063113	0.0827211	-0.0135244	0.185395	-0.0265316	0.111187	-0.00511901	0.000314522	0.0459686
0.00324545	-0.0397939	0.0944416	-0.0168014	-0.00484972	0.0127377	0.155319	-0.0321405	0.0452588	-0.0323633	0.0700579	-0.0169249	0.119896	-0.0249758	0.00812675	0.0372695	0.000584913	0.0225151	0.180544	0.0228081	0.000497875	0.032916	0.0154135	0.0141019	0.130982	-0.0425363	0.111756	0.000966565	0.00358834	0.0139694
0.00213121	-0.0526004	0.000263912	0.016285	0.0345713	-0.0042192	0.0234578	-0.0126564	0.0631304	-0.0173005	0.0658536	0.0035058	0.0744397	-0.029748	0.0164129	0.0150209	0.143666	-0.0219708	0.169194	-0.0123059	0.0359473	0.0382095	0.0638502	0.0162991	0.162179	-0.00865081	0.000475383	0.00539886	0.00112176	0.0143453
-0.000139982	-0.0312319	0.0756527	0.00873514	0.0543701	0.00182008	-0.0263596	0.0287204	0.00368531	0.0033601	0.0427436	-0.00810686	0.0344414	0.00560352	0.161784	-0.0154157	0.158125	-0.0355141	0.182616	-0.00375205	0.00668727	0.0272062	0.00381654	0.0153904	0.113595	0.000316059	0.0725584	0.00610215	0.0518964	0.00269433
0.117684	-0.0571066	0.0827967	-0.0193348	-0.00838348	-0.0145373	-0.000114333	-0.00932653	0.0457498	-0.0303419	0.157828	-0.0253267	0.00476113	-0.0066288	0.148953	-0.00774481	0.162464	-0.0277343	0.0609071	-0.0190765	0.108227	0.0181442	0.0311337	0.00481803	0.173313	-0.00776774	0.0368548	0.0232681	0.0108872	0.00181906
-0.000140764	-0.0413706	1.59813e-05	0.0186535	0.00328137	0.0109395	0	-0.0108478	0.0705558	-0.0222926	0.152954	-0.0203356	0.00508835	-0.000542738	0.000592362	0.0362943	0.13455	-0.00667482	0.168171	-0.019172	0.0467051	0.0571542	0.00616254	0.0235302	0.147462	-0.0181664	0.0284115	0.0109236	0.000493475	0.0143202
0.0776032	-0.0248985	0.0391465	0.00364862	0.0466161	-0.0113143	-5.44009e-15	-0.0111853	0.0393856	-0.0244911	0.144151	-0.0272844	0.00123931	-0.0178502	0.00252595	0.0473458	0.12762	-0.00434005	0.284435	-0.0153823	0.00998801	0.0117311	0.00705829	0.0150539	0.101842	-0.0217231	0.120543	0.00369112	0.000223451	0.0348886
3.19965e-05	0.00836448	0.0887797	-0.0195035	0.0906641	0.00489435	-0.0268884	0.0162232	0.054761	-0.00919429	0.134731	-0.0252696	0.00288898	-0.00899423	-0.0213305	0.0254279	0.0306398	0.00513553	0.203778	0.00353106	0.121986	-0.00595291	0.00486456	-0.00576832	0.159784	-0.0279884	0.0134788	0.0130213	0.00247809	0.0299442
0.0407416	0.00564985	0.0246955	0.0125284	0.0502908	0.0145997	-0.00117473	-0.00815518	0.0572271	0.000714021	0.039843	0.0106581	2.13776e-05	-0.0364172	0.0118408	0.014594	0.00243743	0.0107216	0.241301	-0.0320551	0.123059	0.0270254	0.0102952	-0.00268831	0.213489	-0.018397	0.0688699	-0.0092256	5.14398e-05	0.0135863
0.000123528	0.00470702	0.000138825	-0.00130185	0.1791	-0.00114765	0.00311005	-0.0173224	0.00244434	-0.0161174	0.0727617	-0.0129738	0.000653184	-0.0174013	-0.043693	0.0146563	0.122597	-0.00455886	0.276518	-0.0156874	0.107232	0.0308794	0.0627188	-0.00904086	0.172359	-0.0378203	0.0826118	0.000745289	0.000431827	0.0145923
0.000207939	-0.0489424	0.00458238	0.0307106	0.0944291	0.00727631	0.146641	-0.0357446	0.0790857	-0.0403223	0.0255509	-0.00239511	0.00028424	-0.011395	0.0347491	-0.00420733	0.00438542	0.0278206	0.170799	-0.0016734	0.0731074	0.0140911	0.0512905	0.0278561	0.192433	-0.0261151	0.000159867	0.0119983	0.0183953	0.0137659
-0.00204356	-0.0195548	6.25634e-05	0.0236285	0.115315	-0.0152654	0.0666143	0.0219704	0.00115607	-0.00846032	0.141791	-0.00174138	0.000425273	0.00262689	1.45164e-05	0.00674001	0.00245126	0.0204696	0.173851	-0.00606999	0.228079	-0.0159228	0.00213633	7.89854e-05	0.135127	0.0129839	0.0983349	-0.0478448	0.000454825	0.0145032
-0.00962582	-0.0290556	1.67825e-05	0.0168679	0.0954457	0.00417611	0.155416	-0.033209	0.00246451	0.00497723	0.0841951	-0.0155029	0.00646004	-0.00670906	0.0749103	0.00476474	0.121902	-0.0129272	0.224022	-0.0149965	0.033421	0.00247331	0.00564529	-0.00251523	0.146596	-0.00516704	0.0629068	-0.0168357	0.00647021	0.0167933
0.00424919	-0.0545078	3.29581e-05	0.0202767	0.14195	0.0109141	0.0962692	-0.00387564	0.0790653	-0.0310937	0.10397	-0.00452998	0.00127736	-0.019101	0.00189414	0.00881217	0.10311	0.00268925	0.0929897	0.0187524	0.0141097	0.0227294	0.00195734	-0.00379163	0.146151	0.00477884	0.0721984	0.00794368	0.000300254	0.00662767
0.0892048	-0.0352086	7.5393e-05	0.00105864	0.234226	-0.0111254	-0.000336862	-0.0127927	0.070072	-0.00751073	0.0886237	0.00573966	0.0114515	-0.0270825	0.0260696	0.0143961	0.000523925	0.0188608	0.0649313	-0.00562626	0.118876	0.00984351	0.00152907	0.0166777	0.163264	0.00267118	0.0858646	-0.0205302	0.00318547	0.00721447
2.4233e-06	-0.0111387	0.0659125	0.00864359	0.128319	0.00567782	0.00120515	-0.0180952	0.00109718	-0.0093271	0.142911	-0.00646326	0.0358878	-0.0159456	0.00873927	0.0332153	0.0654892	-0.00329955	0.0229722	0.0154935	0.117913	0.028135	0.0581203	-0.000641633	0.174271	0.0114693	0.0474597	-0.0228293	0.000100541	0.0121534
3.64593e-05	-0.0348025	0.000358682	0.0146208	0.174076	-0.0120587	0.120821	-0.0350019	0.0755472	-0.00884072	0.105925	-0.0145654	0.0190621	-0.00156928	0.0357944	0.00740692	0.00292677	0.0199631	0.0539083	0.0110891	0.0611351	0.0258265	-0.0176266	0.0175498	0.185754	-0.0139994	0.0523209	-0.00123788	0.0770675	-0.0102215
0.110614	-0.0563174	0.0094612	0.0112219	0.167701	-0.0131387	-0.0380924	0.0285463	0.0145641	0.00701113	0.0799177	0.00870305	0.0484997	-0.0145439	0.0195075	0.0115748	0.168278	-0.0165537	0.124144	0.0251133	0.0173256	0.0214906	0.000137732	-0.01555	0.144997	0.0159639	-0.00483799	0.00465385	3.52062e-05	0.0190022
6.00016e-05	-0.0214923	0.000301381	0.0208861	0.095052	0.0273801	0.00018613	-0.0292484	0.0363945	-0.00257679	0.163969	-0.0229059	0.0265192	-0.00419904	0.103337	-0.00932558	0.125201	-0.0275374	0.193117	-0.0224622	0.146404	-0.00703364	0.0219866	-0.00807224	0.109419	0.0177297	0.000164408	0.00682018	4.15578e-05	0.00265568
9.6729e-05	0.0162525	0.083738	0.00288732	0.208612	-0.0319514	-0.0235039	0.012416	0.0339482	0.00836105	0.0841221	-0.00555799	0.0610678	-0.013107	0.030731	-0.0099503	0.00238174	-0.00186687	0.140029	0.0160264	0.0456924	0.0231632	0.0223333	0.012629	0.115978	0.0204503	8.93068e-05	-0.00778234	0.00109954	0.0230896
0.000307453	-0.0163043	-0.0579572	0.0234364	0.158736	0.0245131	-0.00447425	0.00660781	0.00126979	0.00128528	0.129889	-0.0272535	0.030822	-0.000320952	-0.0208227	-0.00914052	0.138517	-0.0545702	0.0811557	-0.00458075	0.0231451	0.0229714	0.00590578	-0.00387004	0.111557	0.0202596	0.144784	-0.0246247	0.155878	-0.0238811
5.80584e-06	-0.0415102	0.106182	-0.0169455	0.246422	-0.014153	-0.0164431	0.000207425	0.0763917	-0.00931779	0.0497547	0.00816922	0.163807	-0.0143348	0.00021276	0.028097	0.137875	-0.026892	0.167171	-0.00148022	0.138095	0.0161946	0.013976	0.0122946	0.154019	-0.00521853	0.122818	-0.0514655	0.000373766	0.0155157
0.133222	-0.0524945	0.0794857	0.00689294	0.152154	0.0117801	0.0130013	-0.0135334	0.00734583	-0.000812254	0.0202094	-0.00589934	7.27057e-05	-0.00416435	0.0306142	0.0112536	0.250585	-0.0397257	0.0703649	0.00510477	0.0822444	0.046587	0.0547474	-0.0122565	0.00200317	0.0101291	0.108409	-0.0298891	0.000837128	0.0132218
5.15648e-06	-0.0298291	0.0783658	0.00997354	0.191677	-0.00892075	0.011337	-0.0532044	0.0556728	-0.0204479	0.108959	0.0136559	0.00481736	-0.0165564	-0.00779529	0.0155153	0.160975	-0.0245374	0.0361254	0.0228766	0.0741674	-0.000586254	0.00176598	0.00233692	0.0521429	0.00721415	0.019235	-0.0197853	0.00695553	0.0121189
-0.0144433	-0.0174261	0.000122031	0.0353582	0.144029	-0.013403	0.144229	-0.0396896	0.00679258	0.00463347	0.0132178	2.02849e-05	0.00974118	0.00203933	0.0377932	-0.00917562	0.219098	-0.0324426	0.0688273	0.0405672	0.0817782	-0.00411163	0.0256657	0.0288408	0.167503	0.00209477	0.021382	0.00872137	0.000406136	-0.00310118
0.0136012	-0.0224205	0.0551827	0.00908315	0.152309	-0.00623076	4.33877e-07	-0.036412	0.0150824	-0.00200999	0.0810597	0.0114177	0.11537	-0.0331121	0.096241	-0.0397779	0.170003	-0.0229559	0.141625	-0.0165958	0.0162285	-0.0151452	0.0434165	0.021196	0.218541	0.0210828	0.0911987	-0.0116003	0.000415708	0.000113884
0.0216891	-0.00389464	0.0263516	0.0225422	0.158128	-0.00606371	0.157277	-0.0372057	0.048183	-0.00453116	0.0402654	0.0144404	0.00838579	-0.0166149	0.121288	0.00161719	0.172732	-0.028255	0.0659851	0.0151427	0.0270933	0.0187594	0.0707571	-0.0187237	0.206733	-0.0127805	0.0179779	0.0192812	0.000107906	0.00229356
0.0472347	-0.0392979	0.0709209	-0.00127269	0.0783087	0.0173611	0.132033	-0.0393993	0.042312	-0.0134584	0.0672191	0.0161996	0.058705	-0.0169274	0.0255817	-0.0203217	0.15621	-0.0154579	0.133228	0.00862291	0.203412	-0.027837	0.0298981	-0.017116	0.232305	0.00072315	0.107014	-0.034186	0.00010542	5.31683e-05
0.0460448	-0.0449976	0.0598072	0.0168288	0.0216037	0.0287147	0.165932	-0.0315074	0.0679393	0.00952271	0.0227057	0.00868756	0.0942127	-0.00969439	0.0704492	0.00587898	0.0719418	-0.0191713	0.10615	0.0120137	0.143304	0.000282674	0.04103	0.0327135	0.16942	0.00903696	0.104591	-0.004257	0.0922365	-0.0235998
-0.00181831	-0.0363421	1.79443e-05	0.0291408	0.0076659	0.0409549	0.169078	-0.0335937	0.0387212	-0.00853873	0.128745	-0.00458306	0.00391003	-0.000713715	-0.0422325	-0.00079913	0.000517346	0.00905295	0.188275	0.0122053	0.0894529	-0.00425198	0.00102193	0.0231498	0.246643	-0.0196471	0.084993	-0.0182609	0.000294664	0.00851118
0.0515185	-0.0323294	6.86183e-05	0.0214704	0.0806671	0.0148249	0.00119395	0.0218356	0.077574	-0.0292659	0.0538987	-0.00820392	0.00225047	-0.0149212	0.0593349	-0.00810659	0.169434	-0.00867072	0.0995317	0.0153049	0.000847291	0.0481665	-9.8128e-05	0.0306177	0.243895	-0.0375752	0.097674	0.0163804	0.00175269	0.00608434
0.0717631	-0.0550953	2.12824e-05	0.00394117	0.0344142	0.0236225	0.0558625	-0.0239486	0.00363077	0.00975483	0.072655	-0.00426378	0.000457394	-0.00448993	0.0256688	0.00848916	0.0243894	-0.00325148	0.204204	-0.0298329	0.000471519	-0.0035632	-0.0048727	0.0267474	0.178285	-0.026683	0.0768712	-0.000278432	0.000309541	0.0105596
0.0751828	-0.0618855	0.0434495	0.00219517	0.063727	0.0186753	0.000827108	-0.0245508	0.0138223	-0.000401508	0.0608721	-0.0234113	0.000450902	-0.0343955	0.0666054	-0.00267094	0.00666173	0.0195031	0.208461	-0.0232809	0.0895676	-0.014441	0.0295002	0.00844715	0.15906	-0.00947739	0.00339336	0.0116204	2.93149e-05	0.00627991
0.000294347	0.00259041	9.59876e-06	0.0204372	0.0709726	0.006073	0.155383	-0.0422093	0.00154397	-0.0120661	0.105318	-0.0107405	0.0062868	-0.0211966	0.0647552	0.00939637	0.134482	-0.0296663	0.0408857	0.0422064	0.0896333	-0.0204688	0.00453041	0.0125666	0.255253	-0.0116568	-0.0067903	0.00323266	0.00014546	0.00621667
0.0712649	-0.0596207	0.0547838	0.0128764	0.0538786	0.0339737	0.0911167	-0.00600621	0.0195951	-0.00591473	0.0826632	-0.0148425	0.119712	-0.0352006	-0.00992666	-0.00669863	0.218575	-0.0441254	0.0366767	0.0032179	0.0796625	-0.00484081	0.0151263	0.0245274	0.230294	-0.0354192	0.0458023	0.0128079	0.0764793	-0.00805055
0.0636455	-0.0263566	7.60909e-05	0.0226568	0.0741747	0.041646	0.14007	-0.037498	0.0403034	-0.0262187	0.0484584	0.0078438	0.00137432	-0.0114098	-0.00323089	0.00820073	0.0039632	0.0211004	0.0494013	0.00164615	0.0627401	0.00300973	0.0693663	0.00349507	0.205134	-0.00909963	0.0931317	-0.0115016	0.125872	-0.0100864
0.0299088	-0.0293093	0.0437795	-0.00857499	0.156284	-0.000773445	0.00382797	-0.0299949	0.00263504	-0.0121355	-0.00433188	0.0377775	0.00133674	-0.0146283	0.0252164	-0.0135119	0.179385	-0.0131793	0.0133325	0.0273339	0.0685524	0.0047437	0.0464964	0.0343218	0.243822	-0.0219092	0.0534767	0.00170857	0.0934726	-0.0265167
0.0420672	-0.062897	0.000505117	-0.0124925	0.138177	0.01132	0.00143064	-0.030201	0.00900803	-0.00729479	0.0138117	0.0164651	0.0566881	-0.0134988	0.0592883	-0.00480988	0.155231	0.00163709	0.0682712	0.0290766	0.0850183	-0.0180407	0.0533655	-0.00789739	0.24546	-0.0125584	0.0553789	0.0217868	0.0632819	0.000553737
0.0293096	-0.0492565	0.00757742	-0.00279862	0.11894	0.00247997	-0.00369552	-0.00778598	0.0415832	-0.00847271	0.00423503	0.0413863	0.0847391	-0.00760025	0.0260096	0.00450462	0.151162	-0.0110238	0.0986459	-0.00523928	0.0790055	-0.0161443	0.00144173	0.0396792	0.181584	-0.00733912	0.0812304	-3.30751e-05	0.00237407	-0.00150641
-0.000151535	-0.0300607	0.00235521	0.0168771	0.206134	-0.0190016	-0.00757393	-0.016288	0.00119687	-0.0150937	0.024246	0.0147492	0.1122	-0.0155434	0.123371	-0.017719	0.18042	-0.0110567	0.0529585	0.0340026	0.033509	-0.0325502	0.0732132	0.0083122	0.286073	-0.0160249	0.0689077	-0.0122307	0.00137676	-0.00351464
0.0427192	-0.0311549	0.00120278	-0.00817591	0.28249	-0.0378965	0.162187	-0.0316207	0.0332997	-0.0174443	0.0483824	0.00877234	0.000267138	0.00242983	-0.0354272	0.000786728	0.0115976	0.0217454	0.0480915	-0.012314	0.0713433	-0.0091583	0.0748338	0.0162325	0.19939	0.000288368	0.156926	-0.0040227	6.64392e-05	0.0160778
0.0861336	-0.059931	0.0883829	-0.0142902	0.171589	0.00437722	0.150312	-0.0403525	0.00545837	-0.00961024	0.0903435	0.0128032	-0.02033	-0.0328597	0.00300237	0.0034202	0.00352384	0.0328577	0.0859533	0.00749204	0.0243489	-0.0173296	0.00420082	0.0312779	0.271622	-0.0322354	0.0571709	0.00554835	0.00342081	0.00466763
0.0404755	-0.0620666	0.0111873	-0.00886607	0.270677	-0.0175563	2.59255e-07	-0.0455446	0.00570702	0.00168128	0.0893824	-0.0192352	0.0125749	-0.00633064	0.0512809	-0.0145773	0.00875376	0.0396055	0.123466	-0.0151874	0.00273245	-0.0346496	0.0434065	0.04054	0.252967	0.00182587	0.110382	0.0272696	0.000771051	0.0126248
-0.00124251	-0.0395226	0.00015958	0.0271771	0.26828	-0.0339612	0.000888526	-0.0370339	0.00240271	-0.00690399	0.0569633	0.0242495	0.00113683	-0.00131403	0.00174124	0.0158808	0.0108824	0.0227812	0.0814903	-0.0185183	0.0450908	-0.040162	0.0688235	0.00958881	0.257663	-0.0193809	0.0148629	0.0126752	0.00015958	0.0116032
-0.0188884	-0.0799215	4.1977e-05	0.0118507	0.253016	-0.0304676	0.179379	-0.0325969	0.0266061	-0.0106818	0.0392713	0.024905	0.00105038	-0.0066483	0.0719922	0.0118386	0.137833	-0.00901923	0.109699	0.00765554	0.0179211	0.0148501	0.077958	0.0151684	0.130372	-0.00591133	0.00091732	0.0103433	9.4725e-05	0.0180538
0.0256437	-0.0635297	0.0538676	-0.00607929	0.218968	-0.0091554	0.153167	-0.0448192	0.0731154	-0.0342862	0.0356089	0.00764904	1.28026e-05	-0.0357455	0.0672667	-0.00659035	0.168093	0.000525451	0.16119	0.0139956	0.0606209	-0.000508747	0.000338174	0.0383818	0.238357	-0.0079106	0.149623	-0.0167098	0.00101452	0.00812921
-0.00103523	-0.0362133	0.0696056	-0.00494098	0.184311	0.00284443	0.000954187	0.00233493	0.0348299	-0.0195822	0.0569876	0.000369684	0.00161903	-0.0236912	0.00212567	0.01478	0.17499	-0.0154105	0.263363	-0.0400692	0.0588311	-0.00426781	0.0287082	0.0152148	0.189857	0.0519213	0.0513861	0.0189894	0.000932574	0.0156596
-0.000270499	-0.0454767	0.00410848	-0.00668459	0.188487	-0.00670385	0.123287	-0.0408669	0.00189321	-0.00450098	0.105583	-0.017257	0.00224621	-0.0295477	0.12763	-0.00345504	0.189509	-0.0140401	0.23157	-0.00628823	0.0022318	-0.0149746	0.123577	-0.00737729	0.21255	-0.00389809	0.0690289	-0.0158554	0.000737811	0.0136758
0.037412	-0.0488688	0.0155307	-0.00766862	0.202559	-0.0233677	0.028038	-0.0203673	0.0499076	-0.00549374	0.0266735	0.00640603	-0.00633618	-0.0372545	0.0234816	0.0235157	0.141191	-0.00351963	0.206199	-0.0156428	0.00214914	0.0127724	0.0685781	0.0424863	0.176908	0.00471571	0.0330921	0.0211683	0.000130186	-0.00979852
-0.0144196	-0.0777072	2.2794e-05	0.0219391	0.158157	-0.00424905	0.120821	-0.0482082	0.0766536	-0.037333	0.121595	-0.0251155	0.00444983	-0.0233118	0.187528	-0.00023868	0.00301183	0.0241179	0.142114	0.00429627	0.0155163	0.0399145	0.0596006	0.0403166	0.186947	0.000107498	-0.0133152	0.0161476	5.48976e-05	0.00137079
0.00153041	-0.0521269	0.0943197	-0.0228806	0.143094	0.0150374	0.153182	-0.0504224	0.00478958	-0.0212774	0.0988033	-0.0112627	-0.0318145	-0.0410029	0.0972774	-0.00528514	0.094529	0.0188528	0.0959048	0.00445583	0.0642375	0.0165601	0.0882127	0.0185454	0.15169	-0.000831992	0.0612442	0.0304079	6.91722e-05	0.00356283
-0.0648939	-0.0493692	0.0292289	-0.00575925	0.146717	-0.0114571	-0.00505911	-0.0472668	0.0257223	-0.0101287	0.108262	-0.0308252	0.000567896	-0.0261668	0.00228809	0.0211217	0.13851	-0.00118492	0.0917456	-0.0180881	0.0364637	0.0220576	0.00278717	0.0476785	0.226974	-0.0163078	0.0544944	0.0345283	0.000474671	-0.00214688
0.127602	-0.0648714	0.00013591	0.0308892	0.0563448	-0.00335855	0.0807912	-0.0103137	0.056816	-0.020779	0.0902287	-0.0180249	0.00271914	-0.021314	0.00113271	0.0354297	0.164885	-0.00526091	0.211501	0.0124883	0.0290523	-0.0199261	0.110373	0.0550348	0.118724	0.0205051	0.0244225	0.0144855	8.43542e-05	0.0113105
0.00159945	-0.0736124	0.0757182	0.00631272	0.104984	-0.00491782	0.0997591	-0.021523	0.0354016	-0.0215643	0.127557	-0.0231294	0.000405431	-0.0199752	0.0742947	0.0163253	0.191203	-0.0160252	0.153622	0.00639438	0.00524472	0.0227094	0.037111	0.0562765	0.19443	-0.00471448	0.0987279	0.00932259	0.00020654	0.0258019
0.0185056	-0.042718	0.0581946	0.00394581	0.024611	0.0158839	7.25507e-05	-0.0035008	0.0536485	-0.0383635	0.0544929	0.00439866	0.000201298	-0.0287155	0.0570627	0.0162468	0.00524115	0.0149253	0.00726664	0.0123036	0.000381854	0.00520297	0.0426764	0.0562387	0.138064	-0.000838004	0.0135692	0.00165308	0.00160611	0.0053658
3.10862e-15	-0.0480767	0.0876508	0.00346539	0.0717371	0.0182275	-0.0074891	-0.00908437	0.0476954	-0.0156816	0.139328	-0.0174609	0.015004	-0.0346427	0.0164175	0.0325397	0.148367	0.00128937	0.0678089	0.00883355	0.00881405	0.00838133	0.00125369	0.0450984	0.177446	-0.0131392	0.112896	-0.00284762	0.000818682	-0.000140948
-0.00630929	-0.0418096	0.0749174	0.00250021	0.00964273	0.00246816	0.171679	-0.0453786	0.00510004	-0.012923	0.0406498	0.000514144	0.000139207	-0.0473284	0.00150304	0.0246481	0.00789864	0.0277281	0.154563	0.00820369	0.104681	-0.0377647	0.0373147	0.0517834	0.0700267	0.0324418	0.0321054	0.041062	0.142937	-0.0115361
0.000577179	-0.0510828	0.0835402	-0.0125298	0.0481736	0.0117454	0.101897	-0.022411	0.0060506	-0.000299313	0.081892	0.00282362	0.0120997	-0.0162455	-0.00511978	0.0154096	0.106563	-0.019576	0.125619	0.0103513	0.0136401	0.0128875	0.0916074	-0.0111629	0.130119	0.00537038	0.155688	-0.0113598	0.00869161	0.00354093
-0.047394	-0.0487441	2.79101e-05	0.015754	0.117955	-0.00876823	-0.0341361	0.00243996	0.09217	-0.0317704	-0.0229835	0.0193867	0.00069464	-0.019626	0.064106	-0.0218398	0.081714	-0.00691498	0.017638	0.0227554	0.0458399	-0.0313685	0.0703703	0.0190779	0.144229	0.0172895	0.0140897	0.00712442	0.0586672	0.00970629
0.000230238	-0.0410146	0.0910386	-0.00714373	0.0243073	0.00526697	0.0983735	-0.0144587	0.00563257	-0.00442723	0.0409084	-0.0186422	0.00930384	0.00218198	-0.0273625	-0.00160851	0.130925	-0.0237168	0.0653973	-0.00869524	0.00916288	-0.00348638	0.113986	0.00117512	0.0844972	0.0238739	-0.0142831	0.0154909	0.00027028	0.0179003
-0.00594366	-0.0607292	3.52599e-05	0.0212494	0.0377516	0.00550063	-0.00165469	-0.0375105	0.0386827	-0.026375	0.102706	-0.00590348	0.0625326	-0.00741464	-0.011004	-0.0153636	0.134106	-0.03599	0.13554	-0.00118893	0.00041132	-0.00554801	0.0308873	0.0404641	0.125405	0.0319138	-0.0242121	0.0296588	0.00476653	0.0214448
0.127905	-0.0661339	0.00257967	0.0283475	0.0408569	-0.00267638	0.00159904	0.0343872	0.00267827	-0.00484903	0.107602	-0.00724969	0.0445004	0.00241594	0.0524245	-0.00899566	0.0549765	-0.007902	0.0810674	-0.0187796	0.000357365	-0.0213775	0.0124792	0.0420798	0.160429	0.0152392	0.0871424	0.0085362	6.31468e-05	0.00693533
0.000678618	-0.0529895	0.0807095	-0.00241504	0.101245	-0.037873	5.96588e-05	0.0240225	0.00277345	-0.0219019	0.137058	0.000870584	0.000662811	-0.0191647	-0.0345711	6.99997e-05	0.0603805	-0.0298194	0.0422567	0.014272	0.00263964	0.00331969	0.112135	0.00765653	0.153649	0.0171712	0.0876964	0.00316395	6.78633e-05	0.00143448
-0.00288187	-0.019667	0.0834695	0.000989816	0.0183309	-0.0149748	0.0117001	-0.0415973	0.0536864	-0.0353383	0.0159445	0.00628387	8.53303e-05	-0.0267167	-0.0227089	-0.0312819	0.0415267	0.00971049	-0.00146547	0.0450604	0.0820041	-0.0365839	0.117069	0.015466	0.0087825	0.0260201	-0.0183498	0.00299741	0.000241707	-0.00627574
0.00583451	-0.0462879	0.0753343	0.0219329	0.0190907	0.00884104	-0.0187227	-0.00347338	0.0749478	-0.0246147	0.0640229	0.00461297	0.0474127	-0.0303517	-0.0155907	-0.0103645	0.0324757	0.026235	0.0749738	0.0205033	0.0452735	-0.00898431	0.0778502	0.0198917	0.173446	-0.00361261	0.000492559	0.0189242	0.00296673	0.0193815
-0.0118431	-0.0614149	0.0856304	0.00651246	0.0212735	0.0234993	0.141801	-0.0437817	0.0426463	-0.0275157	0.0174292	0.010964	0.000807018	-0.00895659	0.0211049	0.00346592	0.0381348	0.0197618	0.160546	-0.0167119	0.0221343	0.00330742	0.0108445	0.0499629	0.146438	-0.00359586	0.00374979	0.0511231	0.136221	-0.00759621
-0.00128156	-0.0414475	0.0730182	0.00840168	0.0252224	0.00212748	0.00636414	-0.0140186	0.00268553	-0.00463961	0.0211851	0.0281716	0.000897296	0.0047788	-0.0325121	-0.00168168	0.053617	0.0649722	-0.000149014	0.00522491	0.0470412	0.000107788	0.100211	0.0312836	0.154019	-0.00195282	0.0714504	0.000961146	0.0859849	-0.0192682
0.130425	-0.0558032	0.082218	0.00616762	0.0252224	0.00211464	0.170407	-0.0506376	0.00236026	-0.00772768	0.0273333	0.00997216	0.000897296	0.00459801	-0.0325121	-0.00208861	0.0258188	0.0341415	0.0292541	0.0341278	0.10061	-0.0183826	0.0874185	0.00651446	0.154019	-0.00192328	0.0298068	0.0031231	0.0023999	0.0258731

## Sheet: Fig2C
Sc	l	56.4721	75.2819	90.8597	71.8382	67.8198	132.669	55.8066	2490.39	351.856	59.3072	64.1666	139.654	64.2072	94.3858	54.4747	54.1139	67.8395	70.6182	202.721	66.8007	109.159	106.037	98.38	77.8569	131.209	163.692	54.958	56.535	71.5354	744.109	77.6877	93.3924	391.268	64.4478	54.3222	64.8637	219.414	342.957	138.141	59.5194	83.1917	245.946	1.13778e+06	357.544	91.1013	175.494	242.391	216.689
Sc	a	0.0381204	0.0516091	0.076608	0.0394822	0.0240073	0.0407782	0.0483148	0.022519	0.0121606	0.0557157	0.0636317	0.0983242	0.0883629	0.0492886	0.0344437	0.0486814	0.0437609	0.0534184	0.0197986	0.0350743	0.0807617	0.0220889	0.0619881	0.0366683	0.108916	0.0385591	0.0419459	0.0717045	0.0247164	0.00611008	0.112658	0.0401161	0.0295781	0.0359826	0.0437875	0.0695316	0.0159183	0.0251884	0.0136841	0.0258812	0.0217054	0.015603	1.18892e-06	0.0169394	0.0165917	0.0279655	0.00813659	0.0599146
Zr	l	970.899	106.185	427.227	116.241	366.587	54.1693	186.472	316.194	217.894	87.7444	307.39	88.8836	269.402	118.064	126.229	81.7531	135.565	324.512	88.0926	351176	64.4686	114.862	243.131	170.99	82.4584	188.569	261.998	49.0677	295.791	62.7852	89.5504	382.791	157.761	215.231	109.506	85.3583	102.972	185.896	224.556	116.035	135501	405.527	63.6355	159.063	87.8003	91.3276	272.081	133.302
Zr	a	0.0218821	0.128006	0.0154667	0.0597282	0.061634	0.0740341	0.0481841	0.00942858	0.0816235	0.0402656	0.0735806	0.0313918	0.0112255	0.0651102	0.0652833	0.0549809	0.0919157	0.0232967	0.0148743	3.20039e-07	0.0459583	0.0575489	0.0280346	0.0735854	0.0502683	0.0565538	0.0788454	0.0614238	0.0311403	0.0496216	0.0693334	0.114463	0.0446125	0.0324521	0.0672614	0.074047	0.146558	0.0698872	0.06044	0.0470645	6.75734e-07	0.108326	0.0473024	0.0561572	0.0493137	0.073131	0.0574689	0.0448425
Kl	l	121.494	85.482	67.7615	135.514	111.404	182.977	159.764	115.529	888.85	88.5029	71.5702	116.391	89.6389	60.4153	77.9582	79.3205	68.9136	85.0437	53.7217	51.6551	71.8186	44.8222	472546	69.818	303.802	59.4302	229.621	62.8634	86.288	73.3287	78.8053	72.0123	75.6467	66.4112	69.4479	85.2635	62.7744	74.2061	79.7299	130.036	59.2637	71.9045	98.6522	1462.95	62.8176	95.1517	85.3682	60.3194
Kl	a	0.0516378	0.0666767	0.0605414	0.0845909	0.052571	0.0753575	0.0165169	0.183545	0.00794241	0.0448621	0.243535	0.155658	0.0876935	0.0737293	0.121472	0.125263	0.0850603	0.0426399	0.0736131	0.0541338	0.108906	0.139848	1.32085e-06	0.120551	0.00643974	0.0875538	0.177835	0.0732527	0.0823673	0.0729231	0.088729	0.117859	0.0770117	0.0828629	0.122132	0.0710473	0.0913832	0.151894	0.101906	0.0176064	0.0372391	0.102299	0.0488325	0.0345082	0.0716914	0.0711813	0.0749936	0.129279
Ca	l	229.975	403.885	72.6553	454.039	389.014	1153.57	170031	157.246	1126.52	284.899	170.134	458.163	1071.99	133.788	343.637	625.07	619.592	282494	452.915	495003	294.725	193.735	1104.75	617.837	469.149	1077.57	0.965778	640.803	724.252	288.703	243.747	736688	913546	533.598	882709	105.076	209.203	393.825	359.055	3993.92	1019.7	460.41	191.187	962.759	292773	510.835	236.922	277.005
Ca	a	0.00937251	0.0176189	0.0170115	0.0583887	0.0180913	0.0307657	2.52751e-06	0.0120433	0.00780845	0.0174495	0.0199802	0.0379561	0.01508	0.0179796	0.0162811	0.00773409	0.00689412	1.88224e-07	0.0139985	5.12695e-07	0.0118524	0.0387374	0.0334229	0.0073562	0.00609505	0.0113377	9.20595e-09	0.0544982	0.0169241	0.0337126	0.0250175	5.93967e-07	1.27163e-06	0.0205791	9.28042e-07	0.011564	0.0113238	0.0238504	0.024954	0.0647872	0.0752916	0.00856053	0.0248095	0.00449721	8.7244e-07	0.0158474	0.0222052	0.0127603
Sp	l	440593	448837	179874	694.38	810.095	469.305	1654.34	948.459	1151.18	509682	402.998	1050.64	559.139	886.21	686983	2192.49	844.881	515475	198.452	544264	342730	20440.9	280341	1463.78	459539	1169.7	565.865	212.371	567.934	453.017	382.516	138638	97675.1	189.033	1353.94	2.45618e+06	67762.5	436.271	379.968	1989.08	734956	1.10194e+06	393.337	850.13	557.201	845.735	617.611	375839
Sp	a	3.1014e-06	7.98018e-07	3.88003e-06	0.0268483	0.00454276	0.00893232	0.00785654	0.0177635	0.0135144	9.80667e-07	0.0149304	0.00494293	0.0129661	0.0201437	1.46738e-06	0.0146429	0.00761526	3.39006e-06	0.0143713	1.56183e-07	8.38954e-07	3.21158e-06	9.24507e-07	0.00990441	2.30035e-06	0.009477	0.0124239	0.0137725	0.0233379	0.0064573	0.0110881	1.26055e-06	7.52972e-08	0.00866763	0.0101773	9.47772e-08	7.1803e-07	0.00532227	0.018719	0.0138103	3.64173e-07	9.24239e-07	0.0160272	0.0104564	0.0034569	0.0170838	0.0113379	1.76296e-07
[truncated: 287 more columns]

## Sheet: Fig2D
Sc	calcium mean	0.00438273	-0.00225574	-0.000930773	-0.00565937	-0.00145433	0.00049443	0.000460943	-0.00104246	-0.00108369	0.00403878	-3.54217e-05	-0.000724362	-0.00192624	-0.00249809	0.00127163	0.00518044	-0.00020814	-0.00459272	0.00128064	0.00328028	0.00832708	0.00118262	-0.000424964	0.000775939	0.00152593	0.00203657	-0.000602173	0.000817669	0.000122347	-0.000287183	0.00410871	0.000392216	-0.00236721	-0.00120085	-0.00239745	0.00561175	0.0033252	1.90527e-06	0.00160599	0.00608356	0.000896826	0.00364666	0.000180095	0.00146871	0.00487252	0.00152559	0.00267164	5.05429e-05
	calcium SE	0.00390183	0.00355016	0.00398455	0.00319913	0.0046448	0.00357536	0.00441054	0.00334823	0.00381086	0.00404125	0.00461216	0.00472872	0.00438756	0.00366016	0.0038227	0.00431923	0.00455758	0.00422091	0.00419601	0.00279682	0.0040099	0.00377261	0.00410149	0.00433446	0.00417553	0.00440261	0.00345988	0.00414335	0.0040069	0.00363439	0.00467713	0.00405774	0.00369501	0.00404851	0.0042705	0.00476862	0.00427658	0.00436524	0.00444997	0.00374323	0.00369366	0.00479164	0.00399555	0.00465466	0.00331389	0.00458921	0.00442781	0.00393098
	IDR mean	0.034976	0.035191	0.0355015	0.0358872	0.0363219	0.0367978	0.0373506	0.0378329	0.0383257	0.0388025	0.039241	0.0395962	0.0399475	0.040151	0.0403247	0.0404395	0.040509	0.0405216	0.0405088	0.0404722	0.040421	0.04041	0.0403384	0.0403391	0.0403051	0.040318	0.0402705	0.0403117	0.0403202	0.0402999	0.0403088	0.0402543	0.0401677	0.0401221	0.0400261	0.0399567	0.0398321	0.03975	0.0396987	0.0395741	0.03947	0.0393565	0.0392272	0.0391649	0.0390374	0.0389042	0.0387284	0.038522
	IDR SE	0.0125222	0.0125103	0.012492	0.012478	0.0124606	0.0124413	0.0124306	0.0124221	0.0124221	0.0124306	0.0124499	0.0124842	0.0125499	0.0126091	0.0126968	0.0128042	0.0129271	0.0130656	0.0132209	0.0133865	0.0135647	0.0137556	0.0139545	0.0141411	0.0143449	0.0145547	0.0147574	0.0149568	0.0151451	0.0153161	0.0154762	0.0155842	0.0156546	0.015705	0.0157088	0.0156724	0.015606	0.0155064	0.0149781	0.0148429	0.0146988	0.0145503	0.0143927	0.0142725	0.0141457	0.0140301	0.013913	0.0138034
Zr	calcium mean	0.00331091	0.00106388	-0.00415021	-0.00288477	-0.00271746	-0.001389	-0.00397658	0.000765982	-0.00121435	-0.00308463	-0.00246867	-0.00203047	-0.0020974	-0.000791322	0.00172262	-0.00206543	-0.00246501	-0.00404989	-0.000853976	-0.00305424	-0.00141967	-0.000330574	-0.00214797	-0.00315081	-0.00136879	0.000327811	-0.00116868	0.00110948	0.00553568	0.0163776	0.00858248	0.0113638	0.00347456	0.00320058	0.00123198	0.00110757	0.0019567	-0.000483384	-0.00130357	-0.00292669	-0.00234455	-0.00225422	6.01503e-05	0.00212723	0.000892705	-0.000263131	-0.00114186	0.00113709
	calcium SE	0.00217946	0.00189113	0.00153774	0.00180141	0.00174443	0.00188135	0.00164671	0.0022702	0.00181026	0.00167322	0.00167668	0.00176312	0.00182642	0.0017454	0.00176194	0.00168839	0.00172786	0.00175477	0.00182533	0.00177604	0.00170392	0.00176026	0.00167834	0.00168875	0.00182902	0.00181365	0.00171783	0.00207401	0.00443656	0.00928365	0.0056105	0.00666919	0.00456048	0.00386433	0.00214077	0.00194043	0.00183251	0.00199162	0.0019812	0.00182119	0.00186348	0.00195849	0.0018787	0.00264836	0.00266583	0.00186568	0.00194676	0.00206246
	IDR mean	0.156845	0.156605	0.156451	0.156334	0.156191	0.156109	0.156027	0.155959	0.154868	0.154814	0.154722	0.154684	0.154607	0.15453	0.155959	0.155859	0.154792	0.154701	0.154631	0.154537	0.154506	0.154514	0.15451	0.154545	0.154625	0.154739	0.154911	0.155094	0.155401	0.155643	0.15606	0.156412	0.156149	0.15665	0.157195	0.159739	0.160376	0.161051	0.161984	0.162621	0.162114	0.162647	0.163154	0.163588	0.16344	0.163714	0.163913	0.164094
	IDR SE	0.00925228	0.00926169	0.00927771	0.00929361	0.00931007	0.0093278	0.00934655	0.00936076	0.00935345	0.00936378	0.00936939	0.00937227	0.00937146	0.00936717	0.0093375	0.00932687	0.00927092	0.00925763	0.00924355	0.00923011	0.00921477	0.00919756	0.00917817	0.00915772	0.00913736	0.00911383	0.00909419	0.00907286	0.00906186	0.0090469	0.0090439	0.00904696	0.0090132	0.00903219	0.00905885	0.00911553	0.00915211	0.00918809	0.00919633	0.00923447	0.0092561	0.00928255	0.00930992	0.00933101	0.00928971	0.00929659	0.00929542	0.00929368
Kl	calcium mean	-0.00660754	-0.000118032	-0.0037634	0.000916874	-0.00292303	-0.00296322	-0.00695042	-0.00327847	-0.00373704	-0.00354391	-0.0032825	-0.0044989	-0.00135856	-0.000672484	-0.00020355	-0.00409935	-0.00403542	0.000252096	-0.00325511	0.00274375	-0.00023328	0.00302005	0.00281945	0.00405872	0.00227737	-0.00115669	-2.07793e-05	-6.08647e-05	0.000309445	0.000141898	-0.000370275	-0.000779849	0.000758089	0.000125632	-0.000316018	-0.00175439	0.00278124	0.00228502	-0.000359698	0.000573779	-0.000837035	0.000153736	-0.00277729	0.00187377	0.00171823	0.000601594	5.82364e-05	-0.00252206
	calcium SE	0.00183481	0.00218689	0.00228271	0.00348463	0.00184087	0.00212019	0.00194327	0.00189614	0.00208701	0.00187222	0.00214235	0.0021189	0.00217255	0.00216882	0.0024321	0.00199866	0.00196599	0.0018461	0.00181718	0.0032506	0.00292019	0.00362121	0.00376491	0.00505854	0.00496572	0.00318324	0.00377286	0.0031623	0.00259994	0.00233794	0.00317555	0.00233571	0.00269607	0.00306289	0.00274838	0.00206817	0.00414787	0.00267298	0.00311685	0.00287318	0.00258631	0.00280466	0.00197059	0.00296393	0.00382254	0.0026193	0.00248919	0.00181883
	IDR mean	0.141339	0.141101	0.140822	0.140506	0.140183	0.139842	0.138795	0.13852	0.138242	0.138036	0.137822	0.137646	0.137507	0.137434	0.137339	0.137259	0.137236	0.137205	0.137207	0.135906	0.135952	0.136062	0.135247	0.135433	0.135679	0.136916	0.137374	0.137745	0.138231	0.138716	0.139307	0.13975	0.140134	0.141348	0.141567	0.141699	0.141737	0.141717	0.140567	0.139628	0.139516	0.13726	0.137102	0.140984	0.140832	0.140675	0.140528	0.140428
	IDR SE	0.0123977	0.0123957	0.0123976	0.0123967	0.0123976	0.0123955	0.0123359	0.0123292	0.0123182	0.0123056	0.0122917	0.012276	0.012259	0.0122428	0.0122293	0.0122159	0.0122096	0.0122043	0.0122014	0.0121934	0.0121956	0.0122046	0.0121789	0.0122023	0.0122331	0.0121962	0.0122391	0.012278	0.0123205	0.0123617	0.0123137	0.0123467	0.0123677	0.0123096	0.0123146	0.012308	0.0122936	0.0122706	0.0122069	0.012061	0.012028	0.0119363	0.0119037	0.012335	0.0123122	0.0122955	0.0122865	0.0122818
Ca	calcium mean	-0.00116815	0.000281761	-7.04779e-05	-0.00200281	-0.000744391	-0.000746592	0.00288395	0.00488579	-0.00148587	-0.00165356	-0.000894744	0.00119677	0.00304891	0.00410064	0.00491811	0.00367521	0.00482952	0.00223115	0.00062016	0.000636388	0.00109474	0.00167648	0.00167403	0.000580003	0.00197166	-0.000548266	-0.00258519	0.000882863	0.000652034	-0.000260386	0.00248527	0.00117123	-0.00159355	-0.00162109	-0.000434176	0.00134773	4.12266e-05	0.00325776	-1.44947e-05	7.74886e-05	0.000869874	-0.00210508	-0.00158261	0.00183804	0.000616316	-0.000322587	0.00257701	-0.000569397
	calcium SE	0.00136178	0.0012848	0.00119865	0.00127961	0.00122192	0.00213313	0.00403419	0.00466758	0.00152166	0.00132566	0.00156023	0.00179689	0.00350545	0.00312769	0.00266112	0.0027145	0.00201626	0.0020647	0.00182536	0.00201393	0.00179256	0.00168786	0.00178542	0.00203301	0.00238017	0.00160759	0.00146256	0.00167012	0.00155184	0.00139735	0.00275031	0.00220719	0.00128731	0.00117169	0.00127491	0.00191761	0.00196394	0.00201167	0.0013123	0.00184338	0.00138279	0.001297	0.00124849	0.0016107	0.00129752	0.00143033	0.00220623	0.00185773
	IDR mean	0.0723455	0.0724461	0.072549	0.0726438	0.0727287	0.0728154	0.0729001	0.0732164	0.0731957	0.0732632	0.0733629	0.0734298	0.0734943	0.07355	0.0733616	0.0735091	0.0741291	0.0741837	0.0742381	0.0742882	0.0741374	0.0741955	0.0740481	0.0741036	0.0741606	0.0742186	0.074279	0.0743395	0.0744023	0.0744584	0.0744209	0.0744831	0.0745406	0.0746031	0.0744022	0.0744722	0.0745368	0.0746073	0.0746765	0.0747591	0.0748434	0.0748347	0.0749283	0.075029	0.0751394	0.0752557	0.0753685	0.0754894
	IDR SE	0.00270794	0.00270908	0.00271089	0.00271232	0.00271408	0.00271582	0.0027183	0.002715	0.00271884	0.00272067	0.00271834	0.00272051	0.00272295	0.00272459	0.00272115	0.00271703	0.00273313	0.00273534	0.00273724	0.00273911	0.00273321	0.00273539	0.00272946	0.00273167	0.00273427	0.0027368	0.0027396	0.00274267	0.00274574	0.00274838	0.00274294	0.002746	0.00274889	0.00275171	0.00275084	0.00275355	0.00275615	0.00275886	0.00276096	0.0027637	0.00276679	0.00275652	0.00276003	0.00276357	0.00276778	0.00277216	0.00277682	0.00278172
Sp	calcium mean	-0.00105342	-0.00249705	0.000301646	0.0117156	0.0026304	0.00149588	-0.00263381	0.00490998	0.00425261	0.00437305	0.00280229	0.00743327	0.00156192	0.0037846	0.00470456	0.00196321	0.0014029	-0.00365271	-0.00161864	-0.00257913	-0.0018215	-0.00104423	-0.00110861	-0.000404678	0.000674638	0.00337943	0.0053602	-0.00222391	-0.00302855	-0.00293477	-0.000738033	-0.000709772	-0.0011587	0.0067466	-0.00189697	-0.00398406	-0.000149906	0.00142596	-0.00389743	-0.000617719	-0.00448331	-0.00282808	0.000479802	-0.00138225	-0.00478815	-0.00474055	-0.00183076	-0.0025274
	calcium SE	0.00195659	0.00184744	0.00170398	0.0124661	0.00194585	0.00186132	0.00186011	0.00634267	0.00412003	0.0054438	0.00445136	0.00755687	0.00475424	0.004335	0.00499166	0.0055882	0.00489994	0.0017172	0.0018541	0.00187282	0.00209909	0.00180219	0.00167703	0.00191453	0.00211912	0.00364144	0.0052386	0.00189937	0.00178165	0.00181402	0.00205962	0.00183984	0.00187267	0.00686033	0.00209542	0.00199647	0.00392975	0.00785617	0.00219324	0.00196195	0.00206201	0.00214664	0.00244497	0.00245913	0.00201205	0.00198821	0.00215026	0.00187058
	IDR mean	0.0270899	0.0269987	0.0269869	0.0269681	0.0269527	0.0269352	0.0268472	0.026829	0.0268122	0.0267939	0.0266624	0.026645	0.0266269	0.0266072	0.0265877	0.0265662	0.0265444	0.02652	0.026497	0.0264709	0.0264421	0.0264139	0.0263786	0.0263494	0.0263146	0.0262773	0.0262393	0.0261984	0.0261589	0.0261166	0.0265311	0.0264898	0.0265126	0.0264769	0.0267917	0.026919	0.0267333	0.0266921	0.0266548	0.0266169	0.0265782	0.026546	0.0265067	0.0264802	0.0264495	0.0264221	0.0263958	0.0263703
	IDR SE	0.00222407	0.00220664	0.00221551	0.00221867	0.00222473	0.00223046	0.0022119	0.00221659	0.00222191	0.00222655	0.00222708	0.00223136	0.0022371	0.002239	0.00224241	0.00224535	0.00224768	0.00224893	0.00225001	0.00224996	0.00224932	0.00224768	0.00224465	0.00224153	0.00223721	0.00223185	0.00222568	0.00221838	0.00221068	0.00220217	0.00221711	0.00220826	0.00217472	0.00214463	0.00220288	0.00217871	0.00212991	0.0021221	0.00211515	0.00210847	0.00210239	0.0020971	0.00209159	0.00208816	0.00208488	0.0020825	0.00208075	0.00207926
[truncated: 153 more columns]

## Sheet: Fig2E
	calcium burst information mean	calcium burst information SE	0.2M calcium stress information	0.2M calcium stress information SE
Sc	0.598516	0.0831915	0.934633	0.0400647
Zr	0.361455	0.152462	0.709942	0.128989
Kl	0.264554	0.0784261	0.527781	0.148616
Ca	0.0416384	0.00867636	0.174072	0.0350001
Sp	0.0322757	0.0293038	0.0876302	0.0283145

## Sheet: Fig2F
	0.2M calcium stress		no stress
	mean s	SE	mean s	SE
Sc	0.00275709	0.00384937	-0.00465	0.00921524
Zr	-0.007184	0.00387187	0.00929175	0.00390448
Kl	-0.0072335	0.00748979	0.01869	0.00253002
Ca	-0.0229816	0.00508356	0.00676575	0.00278372
Sp	-0.0474665	0.00336497	0.007789	0.00141946
mSRR	-0.04952	0.00842296	0.020215	0.00684407
KO	-0.135523	0.0168034	-0.03272	0.0311881

## Sheet: Fig3B
cell 1	cell 2
0.0378252	0.448541
-0.0298693	0.257562
-0.0142814	0.195651
-0.0299909	0.235922
0.00229019	0.168266
0.00762896	0.163006
0.00213599	0.195586
0.0187499	0.156337
0.0191049	0.133567
0.0303	0.0790952
0.0272401	0.0676721
0.0527941	0.00254619
0.0125766	0.00733338
0.00853063	-0.0371301
0.005686	-0.013844
-0.00596993	0.0104501
0.0226904	-0.0392187
-0.00232808	0.00129774
0.012368	-0.0219691
0.00392507	0.0666755
0.0094039	0.0260189
0.00875508	0.0445262
-0.0185213	0.0607719
0.021873	0.0723476
-0.0182224	0.0575035
0.000815087	-0.018841
-0.00103743	0.0201101
-0.00499508	0.060309
0.00556356	0.141764
0.00830008	0.114607
0.0108545	0.196897
0.114533	0.211366
0.0569022	0.216203
0.0815232	0.260574
0.0919653	0.240588
0.117992	0.333842
0.133284	0.305974
0.0902152	0.219447
0.0187149	0.258272
0.025905	0.316245
-0.0028467	0.298746
0.023698	0.254918
0.0318608	0.308441
0.117908	0.353209
0.152165	0.284152
0.274502	0.250274
0.137652	0.233685
0.0882454	0.16565
0.0335045	0.240327
0.0700092	0.219346
0.083308	0.201451
0.104177	0.306187
0.0281705	0.318649
0.0238737	0.304642
0.118956	0.259081
0.0704258	0.214591
0.0408099	0.170121
0.0530554	0.250136
0.0977683	0.279544
0.111332	0.296053

## Sheet: Fig3D
nucleus 1	nucleus 2
0.103517	0.374857
0.105783	0.353761
0.0090767	0.369867
0.124581	0.386962
0.0909051	0.444021
0.0879841	0.392199
0.0720983	0.461674
0.0775086	0.439222
0.0707035	0.405279
0.0471964	0.432962
0.0165785	0.445315
0.00559011	0.527902
0.000425361	0.471243
0.0454681	0.604694
0.00369682	0.529997
0.0474808	0.558299
0.00298136	0.600207
0.00422009	0.590666
0.0177479	0.637477
0.0211348	0.664166
0.00547601	0.593382
0.000358528	0.632397
0.146936	0.608469
0.0357842	0.64573
0.0356068	0.595315
0.0816069	0.590329
0.183217	0.599179
0.135971	0.601296
0.11332	0.553106
0.000769618	0.582712
0.126746	0.544249
0.141076	0.538266
0.135813	0.485868
0.147448	0.464198
0.120173	0.402246
0.211442	0.502456
0.14849	0.460502
0.102195	0.421603
0.0984107	0.468428
0.130433	0.488612
0.180128	0.419693
0.0965333	0.42054
0.207624	0.353238
0.126217	0.337493
0.141513	0.381609
0.173615	0.333475
0.147144	0.358756
0.0133865	0.352982
0.0702773	0.286743
0.0712336	0.278852
0.0774648	0.29891
0.00617598	0.271785
0.0828021	0.278378
0.00219721	0.232763
0.0391959	0.269214
0.122377	0.264381
9.95202e-05	0.21015
0.00669867	0.215646
0.0160073	0.251955
0.0416504	0.287911
0.00343472	0.250543
0.00271165	0.189956
0.000433474	0.215894
0.0235806	0.252465
0.00315599	0.195411
0.0562163	0.191682
0.000398155	0.21661
0.00284157	0.234896
0.00412625	0.22889
0.000561768	0.251985
0.0533081	0.275482
0.00850483	0.207977
0.0339848	0.215587
0.0145712	0.18488
0.000109952	0.229629
0.00538496	0.179883
0.00350945	0.145505
0.005312	0.180564
0.071684	0.154227
0.00577282	0.125276
0.00322782	0.0807163
0.000338052	0.0664706
0.000462768	0.0812452
0.0111801	0.085192
0.0014966	0.0857546
0.0911539	0.05285
0.00296884	0.0590804
0.00430042	0.0731261
0.0589099	0.0402537
0.000174165	0.101141
0.000300353	0.0549664
0.00199694	0.0618871
0.00369845	0.042815
0.00661521	0.0435971
0.000246621	0.04905
0.00677233	0.0269882
0.0485465	0.0658983
0.000429838	0.0150533
0.0554012	0.00680497
0.0058575	0.00422557
0.00249059	0.00097422
0.00358519	0.00406157
0.00494135	0.00289547
0.00112475	0.0122846
0.104314	0.000383743
0.00134605	0.0103559
0.0175785	0.0294923
0.00176816	0.00815209
0.00358485	-0.0128527
0.0018468	0.0189153
0.0163133	0.036023
0.00160555	0.00888426
0.000275579	0.0402639
0.00221887	0.0135348
7.43827e-05	0.0245459
0.000300635	0.0110794
0.0016149	-0.0182084
0.00629046	0.0121857
0.0197077	-0.0112522
0.00083224	0.0374422
0.000764528	-2.53393e-05
0.000142832	0.0367007
0.0382727	0.0313183
0.00175561	0.0165239
0.00139864	0.00628438
0.000655303	0.00730357
0.00350752	-0.00395477
0.000170889	0.0101508
0.00105185	0.00760703
0.000357991	0.000912384
0.0006293	0.0232739
0.0420842	0.019989
0.00623209	0.0177881
0.0398104	0.00256383
0.000159644	0.00302104
0.00229003	-0.00200765
0.000200295	-0.00490461
0.0942737	-0.00488949
0.00476567	0.0189905
0.0217035	0.0347538
0.0015715	0.00227424
0.000836974	0.00201208
0.0301258	0.00321624
0.000820754	0.00594337
0.00185562	0.0111586
0.0131666	0.00481079
0.00417126	0.0133954
0.00101009	0.0326212
0.0983463	0.0127696
0.0841992	0.00283387
0.00284395	0.038034
0.0949091	0.00576393
0.0722967	0.0106224
0.121218	0.060964
0.0893671	0.0303434
0.189433	0.0775872
0.17751	0.030798
0.124102	0.0837665
0.113211	0.0451582
0.168938	0.00356351
0.0830705	0.0226743
0.057662	0.0500483
0.0251268	0.0285963
0.129584	0.0311309
0.0158264	0.0647249
0.100161	0.0445367
0.168659	0.0108927
0.149122	0.0824729
0.189829	0.0386336
0.217945	0.0641766
0.219047	0.00107563
0.235028	0.0515973
0.206027	0.00508333
0.18738	0.0351698
0.267263	0.0131838
0.330496	0.00973693
0.227905	0.0648052
0.342101	0.0332698
0.245856	0.0391959
0.237338	0.0315769
0.304592	0.0422788
0.234505	0.0135274
0.214697	0.0656193
0.27778	0.0359708
0.247586	0.00270217
0.218612	0.0124101
0.360103	0.0334062
0.357832	0.109966
0.360955	0.0370593
0.344346	0.0209834
0.334465	0.0281579
0.387486	0.0504917
0.333204	0.0204255
0.383201	0.0452028
0.38702	0.0228911
0.447739	0.0451748
0.497815	0.060767
0.557706	0.00623324
0.510241	0.0453003
0.458477	0.0471527
0.505084	0.0316601
0.509959	0.00923739
0.49145	-0.00676374
0.385985	0.0274829
0.345071	0.00350868
0.362774	0.0104087
0.31918	0.00100612
0.331592	0.0007887
0.300894	0.00542767
0.24811	0.000883751
0.204573	0.0231407
0.281341	0.00506186
0.260421	0.0488846
0.261368	0.0135479
0.130566	0.00908927
0.108839	0.015676
0.121391	0.0200049
0.149484	0.0347106
0.165793	0.0403334
0.137029	0.0408982
0.170094	0.024399
0.0988364	0.00306738
0.148387	0.00777371
0.0834867	0.0372425
0.14501	0.0644705
0.130015	0.0414961
0.116083	0.0281019
0.0906997	0.0463722
0.104785	0.0181515
0.12007	0.00658144
0.115563	0.00349888
0.0908953	0.00848156
0.0163262	0.00116694
0.055504	0.00756136
0.0747174	0.00368097
0.00323289	0.052739
0.0997604	-0.000335106
0.000891833	0.0249811
0.0243531	0.0266808
0.000470592	-0.0134103
0.0127069	-0.00219264
0.00166425	-0.00551388
0.0319313	0.0054836
0.0125513	0.000224921
0.00702939	0.0134237
0.0156702	0.00650782
0.000561257	2.87754e-06
-0.000709413	-0.000104536
0.000167565	-0.00195443
6.25395e-05	0.0011864
1.22083e-05	0.00125221
0.000233241	-0.00321186
0.000674371	0.000691815
0.0113727	0.0211602
0.0031482	0.0142109
0.0440229	0.00263966
0.00272858	0.00647416
0.00122841	0.00109099
0.0460557	-0.0200986
0.000328133	0.00190134
-0.00268263	-0.00345988
-0.0105694	-0.0265703
0.00182282	0.00760381
-0.00480439	0.00673768
0.00357873	-0.00959709
0.0195736	0.00310382
0.0292306	-0.039628
0.0434872	0.00153963
0.00212016	-0.0189359
0.00170942	-0.0142336
0.000622059	0.000559991
0.0160028	-0.00178557
-0.00599024	0.00854982
-0.000990222	0.00672153
0.00153029	-0.00164627
0.00214269	0.00606827
0.00864278	0.00829312
-0.00142762	0.0233852
0.000221816	0.00230519
0.0319139	0.0473673
0.00123585	0.0444282
0.000834798	0.00862465
-9.70736e-05	0.0215286
0.000969767	0.042909
0.0220645	0.0458781
0.00512252	0.0296822
0.000266941	0.0953732
0.00308533	0.0943768
0.00567946	0.0363908
0.00144633	0.00791003
-0.0123409	0.0756189
0.00743407	0.122549
0.0146138	0.125422
0.00661688	0.00995873
0.000523007	0.00505537
0.001491	0.059139
0.00138422	0.0941025
0.00650636	0.0986356
0.0426382	0.134458
0.000133564	0.0755899
0.0205191	0.1137

## Sheet: Fig3E
	0M	0.05M	0.1M	0.15M	0.2M
Prz1 mean frequency	0	1.48077	1.86986	NA	3.00943
Prz1 SE	0	0.215693	0.147605	NA	0.173273
CaCrz1 mean frequency	0	0.114943	2.32287	6.33333	8.38806
CaCrz1 SE	0	0.0491903	0.227366	0.447142	0.470188

## Sheet: Fig4
Species	Whole IDR	Aligned PxIxIT
Wcif	7.09752	5.69125
Cfab	6.40297	4.81719
Lwal	9.59792	8.58834
Lthe	9.90622	9.55013
Lklu	9.22289	9.22289
Ecym	9.80883	6.48742
Aace	9.32925	7.737
Egos	9.32925	8.49787
Klac	10.5506	9.1741
Tdel	8.49646	8.49646
Zpar	8.61449	8.61449
Zrou	9.1741	9.1741
Tbla	10.4773	8.45564
Tpha	9.17558	9.17558
Vpol	9.13077	9.13077
Ndai	8.73017	8.64526
Ncas	8.66328	7.96216
Knag	8.15999	8.07138
Kafr	7.88027	7.88027
Cgla	8.61449	8.61449
Suva	9.90396	9.01995
Skud	9.90396	9.01995
Smik	10.1916	9.01995
Scer	10.1916	9.01995
Bino	9.72193	7.59031
Mbic	9.81302	9.81302
Caur	8.92403	5.29593
Clus	5.64073	4.13159
Dfab	8.24515	7.02577
Dhan	7.08906	7.02577
Mgui	6.27611	6.27611
Psti	7.04954	5.00825
Mfar	7.13388	4.50748
Spas	10.4969	5.52223
Lelo	8.2325	8.2325
Cort	6.91041	5.63241
Cpar	6.91041	5.63241
Ctro	11.4514	5.15758
Calb	8.80796	5.00825
Cdub	8.80796	5.04657

[truncated: 3 more sheets: Fig5B, Fig5C, Fig5D]
